# Supplementary material for: 1,3-Diphenylisobenzofuran
Source: Acta Crystallogr Sect E Struct Rep Online. 2008 Mar 12;64(Pt 4):o686. doi: 10.1107/S1600536808006016 (PMC2961016; doi:10.1107/S1600536808006016)
Supplement: Supplementary file 1 [file e-64-0o686-sup1.cif]

##############################################################################
###                                                                        ###
###        Electronic paper (Acta Crystallographica Section E)             ###
###                                                                        ###
##############################################################################
#                                                                            #
# This CIF contains the data in a paper accepted for publication in Acta     #
# Crystallographica Section E. It conforms to the requirements of Notes      #
# for Authors for Section E, and has been peer reviewed under the auspices   #
# of the IUCr Commission on Journals.                                        #
#                                                                            #
# Full details of the Crystallographic Information File format               #
# are given in the paper "The Crystallographic Information File (CIF):       #
# a New Standard Archive File for Crystallography" by S. R. Hall, F. H.      #
# Allen and I. D. Brown [Acta Cryst. (1991), A47, 655-685].                  #
#                                                                            #
# The current version of the core CIF dictionary is obtainable from          #
# ftp://ftp.iucr.org/pub/cif_core.dic. The current version number is 2.4.    #
#                                                                            #
# Software is freely available for graphical display of the structure(s) in  #
# this CIF.  For information consult the CIF home page http://www.iucr.org/  #
# cif/home.html                                                              #
#                                                                            #
# This file may be used for bona fide research purposes within the           #
# scientific community so long as proper attribution is given to the journal # 
# article from which it was obtained.                                        #
#                                                                            #
##############################################################################
                                             
data_global
_audit_creation_method     'from SHELXL97 CIF and IUCr SHELXL97-template'
_journal_date_recd_electronic     2008-02-26
_journal_date_accepted     2008-03-04
_journal_name_full     'Acta Crystallographica, Section E'
_journal_year     2008
_journal_volume     64
_journal_issue      4
_journal_page_first     o686
_journal_page_last     o686
_journal_paper_category     QO
_journal_coeditor_code     PV2071
_publ_contact_author_name     'R.T. Boer\'e'
_publ_contact_author_address
;
Department of Chemistry and Biochemistry
University of Lethbridge
Lethbridge, AB Canada
T1K 3M4
;
_publ_contact_author_email     boere@uleth.ca
_publ_contact_author_fax     '+1-403-329-2045'
_publ_contact_author_phone     '+1-403-329-20451'
_publ_section_title
;
1,3-Diphenyl-2-benzofuran
;
loop_
    _publ_author_name
    _publ_author_footnote
    _publ_author_address
    'Boer\'e, Ren\'e T.' .
;
Department of Chemistry and Biochemistry
University of Lethbridge
Lethbridge, AB
Canada T1K 3M4
;
    'Dibble, Peter W.' .
;
Department of Chemistry and Biochemistry
University of Lethbridge
Lethbridge, AB
Canada T1K 3M4
;
    'Fischer, Kristapher E.' .
;
Department of Chemistry and Biochemistry
University of Lethbridge
Lethbridge, AB
Canada T1K 3M4
;
_exptl_special_details
;
A pale green plate was coated in Paratone-TM oil
and mounted on a glass fibre in a cold nitrogen gas stream. The unit cell was
determined from reflections harvested from 3 \\times 12 setting frames. A data
collection using \w scans covered a full hemisphere. Images were integrated
and the data corrected for polarization and a multi-scan absorption correction
applied. Data were collected on several crystals and it was determined that the
crystal habit consisted of thin lammelar plates; thicker crystals appear to be
several slightly missaligned plates. While <i>R</i>~int~ is relatively high
for this data set, the very thin plate used here provided by far the best
results of five attempts to collect this structure.
;
data_I
_audit_creation_method     SHELXL-97
_chemical_name_systematic     '1,3-diphenyl-2-benzofuran'
_chemical_name_common     '1,3-Diphenylisobenzofuran'
_chemical_formula_moiety     'C20 H14 O'
_chemical_formula_sum     'C20 H14 O'
_chemical_formula_iupac     'C20 H14 O'
_chemical_formula_weight     270.31
_chemical_melting_point     128
_symmetry_cell_setting     monoclinic
_symmetry_space_group_name_H-M     'P 2/c'
_symmetry_space_group_name_Hall     '-P 2yc'
loop_
    _symmetry_equiv_pos_as_xyz
    'x, y, z'
    '-x, y, -z+1/2'
    '-x, -y, -z'
    'x, -y, z-1/2'
_cell_length_a     12.8198(17)
_cell_length_b     5.5273(8)
_cell_length_c     19.945(3)
_cell_angle_alpha     90.00
_cell_angle_beta     106.480(2)
_cell_angle_gamma     90.00
_cell_volume     1355.2(3)
_cell_formula_units_Z     4
_cell_measurement_reflns_used     2945
_cell_measurement_theta_min     2.29
_cell_measurement_theta_max     24.06
_cell_measurement_temperature     173(2)
_exptl_crystal_description     Plate
_exptl_crystal_colour     Green
_exptl_crystal_size_max     0.28
_exptl_crystal_size_mid     0.13
_exptl_crystal_size_min     0.04
_exptl_crystal_density_diffrn     1.325
_exptl_crystal_density_method     'not measured'
_exptl_crystal_F_000     568
_exptl_absorpt_coefficient_mu     0.080
_exptl_absorpt_correction_type     multi-scan
_exptl_absorpt_process_details
;
(SADABS; Sheldrick, 2004)
;
_exptl_absorpt_correction_T_min     0.977
_exptl_absorpt_correction_T_max     0.998
_diffrn_ambient_temperature     173(2)
_diffrn_radiation_type     MoK\a
_diffrn_radiation_wavelength     0.71073
_diffrn_radiation_monochromator     graphite
_diffrn_measurement_device_type
;
Bruker APEXII CCD area-detector
;
_diffrn_measurement_method     '\f and \w'
_diffrn_detector_area_resol_mean     ?
_diffrn_reflns_number     13976
_diffrn_reflns_av_R_equivalents     0.0849
_diffrn_reflns_av_sigmaI/netI     0.0731
_diffrn_reflns_theta_min     2.13
_diffrn_reflns_theta_max     26.71
_diffrn_reflns_theta_full     25.25
_diffrn_measured_fraction_theta_max     0.997
_diffrn_measured_fraction_theta_full     0.998
_diffrn_reflns_limit_h_min     -16
_diffrn_reflns_limit_h_max     16
_diffrn_reflns_limit_k_min     -6
_diffrn_reflns_limit_k_max     6
_diffrn_reflns_limit_l_min     -25
_diffrn_reflns_limit_l_max     25
_diffrn_standards_number     ?
_diffrn_standards_interval_count     ?
_diffrn_standards_interval_time     ?
_diffrn_standards_decay_%     ?
_refine_special_details
;
 Refinement of F^2^ against ALL reflections.  The weighted R-factor wR and
 goodness of fit S are based on F^2^, conventional R-factors R are based
 on F, with F set to zero for negative F^2^. The threshold expression of
 F^2^ > 2sigma(F^2^) is used only for calculating R-factors(gt) etc. and is
 not relevant to the choice of reflections for refinement.  R-factors based
 on F^2^ are statistically about twice as large as those based on F, and R-
 factors based on ALL data will be even larger.  All esds (except the esd
 in the dihedral angle between two l.s. planes)
 are estimated using the full covariance matrix.  The cell esds are taken
 into account individually in the estimation of esds in distances, angles
 and torsion angles; correlations between esds in cell parameters are only
 used when they are defined by crystal symmetry.  An approximate (isotropic)
 treatment of cell esds is used for estimating esds involving l.s. planes.;
;
_reflns_number_total     2854
_reflns_number_gt     1664
_reflns_threshold_expression     I>2\s(I)
_refine_ls_structure_factor_coef     Fsqd
_refine_ls_matrix_type     full
_refine_ls_R_factor_all     0.1068
_refine_ls_R_factor_gt     0.0467
_refine_ls_wR_factor_gt     0.0861
_refine_ls_wR_factor_ref     0.1046
_refine_ls_goodness_of_fit_ref     1.030
_refine_ls_restrained_S_all     1.030
_refine_ls_number_reflns     2854
_refine_ls_number_parameters     191
_refine_ls_number_restraints     0
_refine_ls_hydrogen_treatment     constr
_refine_ls_weighting_scheme     calc
_refine_ls_weighting_details
         'calc w=1/[\s^2^(Fo^2^)+(0.0358P)^2^+0.3395P] where P=(Fo^2^+2Fc^2^)/3'
_atom_sites_solution_hydrogens     geom
_atom_sites_solution_primary     direct
_atom_sites_solution_secondary     difmap
_refine_ls_shift/su_max     0.000
_refine_ls_shift/su_mean     0.000
_refine_diff_density_max     0.200
_refine_diff_density_min     -0.209
_refine_ls_extinction_method     'SHELXTL (Sheldrick, 2008)'
_refine_ls_extinction_coef     0.0103(12)
_refine_ls_extinction_expression
                                  'Fc^*^=kFc[1+0.001xFc^2^\l^3^/sin(2\q)]^-1/4^'
loop_
    _atom_type_symbol
    _atom_type_description
    _atom_type_scat_dispersion_real
    _atom_type_scat_dispersion_imag
    _atom_type_scat_source
    C C 0.0033 0.0016 'International Tables Vol C Tables 4.2.6.8 and 6.1.1.4'
    H H 0.0000 0.0000 'International Tables Vol C Tables 4.2.6.8 and 6.1.1.4'
    O O 0.0106 0.0060 'International Tables Vol C Tables 4.2.6.8 and 6.1.1.4'
_computing_data_collection     'APEX2 (Bruker, 2006)'
_computing_cell_refinement     'APEX2 (Bruker, 2006)'
_computing_data_reduction     'SAINT (Bruker, 2006)'
_computing_structure_solution     'SHELXTL (Sheldrick, 2008)'
_computing_structure_refinement     'SHELXTL (Sheldrick, 2008)'
_computing_molecular_graphics     'SHELXTL (Sheldrick, 2008)'
_computing_publication_material     'publCIF (Westrip, 2008)'
loop_
    _atom_site_type_symbol
    _atom_site_label
    _atom_site_fract_x
    _atom_site_fract_y
    _atom_site_fract_z
    _atom_site_U_iso_or_equiv
    _atom_site_adp_type
    _atom_site_calc_flag
    _atom_site_refinement_flags
    _atom_site_occupancy
    _atom_site_disorder_assembly
    _atom_site_disorder_group
    O O1 0.29644(11) 0.9505(2) 0.35614(7) 0.0205(4) Uani d . 1 . .
    C C1 0.21954(16) 0.8022(4) 0.31456(11) 0.0202(5) Uani d . 1 . .
    C C2 0.20930(16) 0.8560(4) 0.24577(11) 0.0196(5) Uani d . 1 . .
    C C3 0.14208(17) 0.7650(4) 0.18104(11) 0.0218(5) Uani d . 1 . .
    H H3 0.0905 0.6406 0.1801 0.026 Uiso calc R 1 . .
    C C4 0.15333(17) 0.8597(4) 0.12105(12) 0.0240(5) Uani d . 1 . .
    H H4 0.1089 0.8002 0.0776 0.029 Uiso calc R 1 . .
    C C5 0.23051(17) 1.0476(4) 0.12106(11) 0.0245(5) Uani d . 1 . .
    H H5 0.2363 1.1087 0.0777 0.029 Uiso calc R 1 . .
    C C6 0.29489(17) 1.1392(4) 0.18114(11) 0.0234(5) Uani d . 1 . .
    H H6 0.3461 1.2628 0.1804 0.028 Uiso calc R 1 . .
    C C7 0.28490(16) 1.0474(4) 0.24591(11) 0.0191(5) Uani d . 1 . .
    C C8 0.33653(16) 1.0998(4) 0.31456(11) 0.0203(5) Uani d . 1 . .
    C C9 0.16786(16) 0.6343(4) 0.35090(11) 0.0187(5) Uani d . 1 . .
    C C10 0.16433(16) 0.6805(4) 0.41877(11) 0.0236(5) Uani d . 1 . .
    H H10 0.1966 0.8240 0.4418 0.028 Uiso calc R 1 . .
    C C11 0.11450(17) 0.5203(4) 0.45328(12) 0.0256(5) Uani d . 1 . .
    H H11 0.1140 0.5527 0.5000 0.031 Uiso calc R 1 . .
    C C12 0.06547(17) 0.3130(4) 0.41987(11) 0.0265(6) Uani d . 1 . .
    H H12 0.0300 0.2046 0.4432 0.032 Uiso calc R 1 . .
    C C13 0.06827(17) 0.2643(4) 0.35262(12) 0.0246(5) Uani d . 1 . .
    H H13 0.0349 0.1216 0.3297 0.030 Uiso calc R 1 . .
    C C14 0.11927(16) 0.4218(4) 0.31841(11) 0.0214(5) Uani d . 1 . .
    H H14 0.1214 0.3856 0.2723 0.026 Uiso calc R 1 . .
    C C15 0.42170(17) 1.2651(4) 0.35097(11) 0.0204(5) Uani d . 1 . .
    C C16 0.48555(17) 1.2125(4) 0.41833(11) 0.0241(5) Uani d . 1 . .
    H H16 0.4722 1.0692 0.4409 0.029 Uiso calc R 1 . .
    C C17 0.56847(17) 1.3671(4) 0.45278(12) 0.0273(6) Uani d . 1 . .
    H H17 0.6113 1.3302 0.4989 0.033 Uiso calc R 1 . .
    C C18 0.58898(18) 1.5752(4) 0.42018(12) 0.0285(6) Uani d . 1 . .
    H H18 0.6464 1.6803 0.4436 0.034 Uiso calc R 1 . .
    C C19 0.52636(17) 1.6294(4) 0.35396(12) 0.0281(6) Uani d . 1 . .
    H H19 0.5407 1.7721 0.3316 0.034 Uiso calc R 1 . .
    C C20 0.44235(17) 1.4777(4) 0.31940(12) 0.0243(5) Uani d . 1 . .
    H H20 0.3985 1.5189 0.2739 0.029 Uiso calc R 1 . .
loop_
    _atom_site_aniso_label
    _atom_site_aniso_U_11
    _atom_site_aniso_U_22
    _atom_site_aniso_U_33
    _atom_site_aniso_U_12
    _atom_site_aniso_U_13
    _atom_site_aniso_U_23
    O1 0.0184(8) 0.0201(8) 0.0231(8) -0.0025(6) 0.0062(7) 0.0010(7)
    C1 0.0161(11) 0.0185(12) 0.0258(13) -0.0009(9) 0.0058(10) -0.0030(10)
    C2 0.0163(11) 0.0172(11) 0.0257(13) 0.0014(9) 0.0065(10) -0.0009(9)
    C3 0.0190(12) 0.0185(11) 0.0272(13) 0.0002(9) 0.0055(10) -0.0018(10)
    C4 0.0213(12) 0.0256(13) 0.0248(13) 0.0016(10) 0.0059(10) -0.0023(10)
    C5 0.0231(12) 0.0249(12) 0.0266(13) 0.0033(10) 0.0090(10) 0.0046(10)
    C6 0.0207(12) 0.0219(12) 0.0281(13) 0.0003(10) 0.0076(10) 0.0023(10)
    C7 0.0185(11) 0.0179(11) 0.0228(12) 0.0027(9) 0.0089(10) 0.0002(9)
    C8 0.0209(12) 0.0173(12) 0.0252(13) 0.0020(9) 0.0105(10) 0.0040(9)
    C9 0.0145(10) 0.0178(11) 0.0233(12) 0.0027(9) 0.0046(9) 0.0032(9)
    C10 0.0203(12) 0.0226(12) 0.0265(13) -0.0024(9) 0.0045(10) -0.0001(10)
    C11 0.0258(12) 0.0276(13) 0.0235(12) -0.0004(10) 0.0071(10) 0.0019(10)
    C12 0.0254(13) 0.0249(13) 0.0308(14) -0.0011(10) 0.0107(11) 0.0064(11)
    C13 0.0196(12) 0.0196(12) 0.0342(14) 0.0005(10) 0.0067(11) 0.0020(10)
    C14 0.0183(11) 0.0211(12) 0.0239(12) 0.0038(9) 0.0045(10) 0.0019(10)
    C15 0.0168(11) 0.0196(12) 0.0265(13) 0.0014(9) 0.0092(10) -0.0031(10)
    C16 0.0228(12) 0.0232(13) 0.0271(13) -0.0021(10) 0.0084(10) -0.0038(10)
    C17 0.0203(12) 0.0334(14) 0.0277(13) 0.0002(10) 0.0060(10) -0.0088(11)
    C18 0.0216(12) 0.0260(14) 0.0397(15) -0.0069(10) 0.0119(11) -0.0146(11)
    C19 0.0275(13) 0.0188(13) 0.0428(16) -0.0005(10) 0.0178(12) -0.0031(11)
    C20 0.0228(12) 0.0211(12) 0.0313(13) 0.0025(10) 0.0113(10) -0.0001(10)
_geom_special_details
;
 All esds (except the esd in the dihedral angle between two l.s. planes)
 are estimated using the full covariance matrix.  The cell esds are taken
 into account individually in the estimation of esds in distances, angles
 and torsion angles; correlations between esds in cell parameters are only
 used when they are defined by crystal symmetry.  An approximate (isotropic)
 treatment of cell esds is used for estimating esds involving l.s. planes.
;
loop_
    _geom_bond_atom_site_label_1
    _geom_bond_atom_site_label_2
    _geom_bond_site_symmetry_2
    _geom_bond_distance
    _geom_bond_publ_flag
    O1 C1 . 1.366(2) yes
    O1 C8 . 1.369(2) yes
    C1 C2 . 1.373(3) yes
    C1 C9 . 1.449(3) yes
    C2 C3 . 1.425(3) yes
    C2 C7 . 1.435(3) yes
    C3 C4 . 1.351(3) yes
    C3 H3 . 0.9500 ?
    C4 C5 . 1.435(3) yes
    C4 H4 . 0.9500 ?
    C5 C6 . 1.346(3) yes
    C5 H5 . 0.9500 ?
    C6 C7 . 1.427(3) yes
    C6 H6 . 0.9500 ?
    C7 C8 . 1.372(3) yes
    C8 C15 . 1.451(3) yes
    C9 C10 . 1.391(3) ?
    C9 C14 . 1.399(3) ?
    C10 C11 . 1.384(3) ?
    C10 H10 . 0.9500 ?
    C11 C12 . 1.384(3) ?
    C11 H11 . 0.9500 ?
    C12 C13 . 1.379(3) ?
    C12 H12 . 0.9500 ?
    C13 C14 . 1.380(3) ?
    C13 H13 . 0.9500 ?
    C14 H14 . 0.9500 ?
    C15 C16 . 1.391(3) ?
    C15 C20 . 1.394(3) ?
    C16 C17 . 1.385(3) ?
    C16 H16 . 0.9500 ?
    C17 C18 . 1.383(3) ?
    C17 H17 . 0.9500 ?
    C18 C19 . 1.370(3) ?
    C18 H18 . 0.9500 ?
    C19 C20 . 1.384(3) ?
    C19 H19 . 0.9500 ?
    C20 H20 . 0.9500 ?
loop_
    _geom_angle_atom_site_label_1
    _geom_angle_atom_site_label_2
    _geom_angle_atom_site_label_3
    _geom_angle_site_symmetry_1
    _geom_angle_site_symmetry_3
    _geom_angle
    _geom_angle_publ_flag
    C1 O1 C8 . . 108.91(16) yes
    O1 C1 C2 . . 108.95(18) yes
    O1 C1 C9 . . 115.74(18) ?
    C2 C1 C9 . . 135.3(2) yes
    C1 C2 C3 . . 133.7(2) ?
    C1 C2 C7 . . 106.53(18) yes
    C3 C2 C7 . . 119.77(19) ?
    C4 C3 C2 . . 118.5(2) ?
    C4 C3 H3 . . 120.8 ?
    C2 C3 H3 . . 120.8 ?
    C3 C4 C5 . . 121.8(2) ?
    C3 C4 H4 . . 119.1 ?
    C5 C4 H4 . . 119.1 ?
    C6 C5 C4 . . 121.4(2) ?
    C6 C5 H5 . . 119.3 ?
    C4 C5 H5 . . 119.3 ?
    C5 C6 C7 . . 118.8(2) ?
    C5 C6 H6 . . 120.6 ?
    C7 C6 H6 . . 120.6 ?
    C8 C7 C6 . . 133.4(2) ?
    C8 C7 C2 . . 106.96(18) yes
    C6 C7 C2 . . 119.64(19) yes
    O1 C8 C7 . . 108.65(18) yes
    O1 C8 C15 . . 115.80(18) ?
    C7 C8 C15 . . 135.5(2) yes
    C10 C9 C14 . . 118.14(19) ?
    C10 C9 C1 . . 121.01(19) ?
    C14 C9 C1 . . 120.86(19) ?
    C11 C10 C9 . . 120.9(2) ?
    C11 C10 H10 . . 119.5 ?
    C9 C10 H10 . . 119.5 ?
    C12 C11 C10 . . 120.1(2) ?
    C12 C11 H11 . . 120.0 ?
    C10 C11 H11 . . 120.0 ?
    C13 C12 C11 . . 119.8(2) ?
    C13 C12 H12 . . 120.1 ?
    C11 C12 H12 . . 120.1 ?
    C12 C13 C14 . . 120.3(2) ?
    C12 C13 H13 . . 119.8 ?
    C14 C13 H13 . . 119.8 ?
    C13 C14 C9 . . 120.8(2) ?
    C13 C14 H14 . . 119.6 ?
    C9 C14 H14 . . 119.6 ?
    C16 C15 C20 . . 118.5(2) ?
    C16 C15 C8 . . 120.30(19) ?
    C20 C15 C8 . . 121.2(2) ?
    C17 C16 C15 . . 120.6(2) ?
    C17 C16 H16 . . 119.7 ?
    C15 C16 H16 . . 119.7 ?
    C18 C17 C16 . . 120.1(2) ?
    C18 C17 H17 . . 119.9 ?
    C16 C17 H17 . . 119.9 ?
    C19 C18 C17 . . 119.8(2) ?
    C19 C18 H18 . . 120.1 ?
    C17 C18 H18 . . 120.1 ?
    C18 C19 C20 . . 120.5(2) ?
    C18 C19 H19 . . 119.7 ?
    C20 C19 H19 . . 119.7 ?
    C19 C20 C15 . . 120.4(2) ?
    C19 C20 H20 . . 119.8 ?
    C15 C20 H20 . . 119.8 ?
loop_
    _geom_torsion_atom_site_label_1
    _geom_torsion_atom_site_label_2
    _geom_torsion_atom_site_label_3
    _geom_torsion_atom_site_label_4
    _geom_torsion_site_symmetry_1
    _geom_torsion_site_symmetry_2
    _geom_torsion_site_symmetry_3
    _geom_torsion_site_symmetry_4
    _geom_torsion
    _geom_torsion_publ_flag
    C8 O1 C1 C2 . . . . -0.2(2) ?
    C8 O1 C1 C9 . . . . -179.21(16) ?
    O1 C1 C2 C3 . . . . -178.8(2) ?
    C9 C1 C2 C3 . . . . -0.2(4) ?
    O1 C1 C2 C7 . . . . 0.2(2) ?
    C9 C1 C2 C7 . . . . 178.9(2) ?
    C1 C2 C3 C4 . . . . -179.7(2) ?
    C7 C2 C3 C4 . . . . 1.4(3) ?
    C2 C3 C4 C5 . . . . 0.0(3) ?
    C3 C4 C5 C6 . . . . -0.4(3) ?
    C4 C5 C6 C7 . . . . -0.5(3) ?
    C5 C6 C7 C8 . . . . -179.9(2) ?
    C5 C6 C7 C2 . . . . 1.8(3) ?
    C1 C2 C7 C8 . . . . -0.2(2) ?
    C3 C2 C7 C8 . . . . 179.07(19) ?
    C1 C2 C7 C6 . . . . 178.52(19) ?
    C3 C2 C7 C6 . . . . -2.3(3) ?
    C1 O1 C8 C7 . . . . 0.1(2) ?
    C1 O1 C8 C15 . . . . -178.40(16) ?
    C6 C7 C8 O1 . . . . -178.4(2) ?
    C2 C7 C8 O1 . . . . 0.0(2) ?
    C6 C7 C8 C15 . . . . -0.3(4) ?
    C2 C7 C8 C15 . . . . 178.1(2) ?
    O1 C1 C9 C10 . . . . 23.6(3) ?
    C2 C1 C9 C10 . . . . -155.0(2) ?
    O1 C1 C9 C14 . . . . -156.91(17) ?
    C2 C1 C9 C14 . . . . 24.5(4) ?
    C14 C9 C10 C11 . . . . 0.2(3) ?
    C1 C9 C10 C11 . . . . 179.72(19) ?
    C9 C10 C11 C12 . . . . -1.2(3) ?
    C10 C11 C12 C13 . . . . 1.3(3) ?
    C11 C12 C13 C14 . . . . -0.3(3) ?
    C12 C13 C14 C9 . . . . -0.7(3) ?
    C10 C9 C14 C13 . . . . 0.7(3) ?
    C1 C9 C14 C13 . . . . -178.76(19) ?
    O1 C8 C15 C16 . . . . 23.8(3) ?
    C7 C8 C15 C16 . . . . -154.2(2) ?
    O1 C8 C15 C20 . . . . -156.92(18) ?
    C7 C8 C15 C20 . . . . 25.1(4) ?
    C20 C15 C16 C17 . . . . -0.7(3) ?
    C8 C15 C16 C17 . . . . 178.64(19) ?
    C15 C16 C17 C18 . . . . -0.4(3) ?
    C16 C17 C18 C19 . . . . 0.7(3) ?
    C17 C18 C19 C20 . . . . 0.2(3) ?
    C18 C19 C20 C15 . . . . -1.3(3) ?
    C16 C15 C20 C19 . . . . 1.5(3) ?
    C8 C15 C20 C19 . . . . -177.77(19) ?
