# Supplementary material for: 1,3-Diphenylisobenzofuran
Source: Acta Crystallogr Sect E Struct Rep Online. 2008 Mar 12;64(Pt 4):o686. doi: 10.1107/S1600536808006016 (PMC2961016; doi:10.1107/S1600536808006016)
Supplement: Supplementary file 2 [file e-64-0o686-Isup2.hkl]

# 
# h,k,l, Fc-squared, Fo-squared, sigma(Fo-squared) and status flag 
# 
data_I
_shelx_title ' Ph2IBF in P2/c' 
_shelx_refln_list_code          4 
_shelx_F_calc_maximum      140.34 
_exptl_crystal_F_000       568.00 
_reflns_d_resolution_high  0.7907 
 
loop_ 
 _symmetry_equiv_pos_as_xyz 
 'x, y, z' 
 '-x, y, -z+1/2' 
 '-x, -y, -z' 
 'x, -y, z-1/2' 
 
_cell_length_a    12.8198 
_cell_length_b     5.5273 
_cell_length_c    19.9450 
_cell_angle_alpha  90.000 
_cell_angle_beta  106.480 
_cell_angle_gamma  90.000 
 
_shelx_F_squared_multiplier     1.000 
 
loop_ 
 _refln_index_h 
 _refln_index_k 
 _refln_index_l 
 _refln_F_squared_calc 
 _refln_F_squared_meas 
 _refln_F_squared_sigma 
 _refln_observed_status 
   2   0   0      928.21      876.63     11.67 o 
   3   0   0     9162.93     9134.03     72.79 o 
   4   0   0      526.27      476.76     10.18 o 
   5   0   0     1049.44      983.56     14.32 o 
   6   0   0       94.38      102.52      8.33 o 
   7   0   0     1270.93     1203.25     21.86 o 
   8   0   0      967.84      980.12     23.94 o 
   9   0   0        0.03        4.62     14.29 o 
  10   0   0       15.83       14.42     16.28 o 
  11   0   0      462.86      518.34     24.11 o 
  12   0   0       11.58      -16.33     16.33 o 
  13   0   0       38.65       14.39     21.62 o 
  14   0   0      753.02      600.48     42.81 o 
  15   0   0       88.33      122.20     28.68 o 
   0   1   0       32.38       24.59      3.94 o 
   1   1   0        0.18        0.20      3.33 o 
   2   1   0    16641.13    18107.82    101.47 o 
   3   1   0     4759.13     4645.70     24.38 o 
   4   1   0     5945.21     5855.73     30.26 o 
   5   1   0      441.15      460.31      7.76 o 
   6   1   0      733.76      721.77      9.85 o 
   7   1   0      197.71      201.16      9.15 o 
   8   1   0       19.62       21.24      8.65 o 
   9   1   0      107.53      134.26     11.91 o 
  10   1   0      144.93      162.77     16.90 o 
  11   1   0       56.15       41.38     13.00 o 
  12   1   0      162.90      181.77     20.73 o 
  13   1   0      205.41      209.15     18.47 o 
  14   1   0      249.11      254.70     18.88 o 
  15   1   0        5.78       16.68     17.58 o 
   0   2   0      217.82      210.34     14.58 o 
   1   2   0      674.31      641.52      8.23 o 
   2   2   0     1207.54     1167.19     12.12 o 
   3   2   0     1207.99     1194.36     12.99 o 
   4   2   0       16.13       11.99      5.62 o 
   5   2   0      490.03      480.27     10.15 o 
   6   2   0      186.98      205.48      9.11 o 
   7   2   0      801.00      852.00     16.49 o 
   8   2   0       72.67       79.69     11.27 o 
   9   2   0      355.83      361.08     15.21 o 
  10   2   0      193.86      241.25     16.14 o 
  11   2   0       86.86       62.26     13.59 o 
  12   2   0      283.60      271.23     20.64 o 
  13   2   0       64.60       84.36     17.40 o 
  14   2   0      172.97      202.18     21.02 o 
   0   3   0        0.01        4.75      7.52 o 
   1   3   0        1.60        4.17      5.32 o 
   2   3   0       28.29       50.51      7.24 o 
   3   3   0      175.96      176.56      8.53 o 
   4   3   0       10.60        5.34      8.53 o 
   5   3   0       16.02       20.19      7.87 o 
   6   3   0       16.01       28.08      8.71 o 
   7   3   0       34.90       23.41     18.18 o 
   8   3   0      253.99      275.43     17.02 o 
   9   3   0      563.10      536.48     23.03 o 
  10   3   0       71.01       76.40     13.86 o 
  11   3   0      112.33       78.68     17.15 o 
  12   3   0      201.16      173.14     20.04 o 
  13   3   0       26.78      -16.85     16.85 o 
  14   3   0        8.21        4.08     19.91 o 
   0   4   0       34.08       34.51     13.68 o 
   1   4   0       14.11       -0.85      8.33 o 
   2   4   0      192.43      209.14     11.07 o 
   3   4   0       28.01       33.84     10.44 o 
   4   4   0        0.20        5.10     10.42 o 
   5   4   0       71.96       89.64     12.30 o 
   6   4   0      468.49      450.16     18.19 o 
   7   4   0        0.40      -11.47     11.47 o 
   8   4   0       43.33       32.62     13.13 o 
   9   4   0        3.48       -1.53     13.19 o 
  10   4   0        0.01       -2.14     13.55 o 
  11   4   0       20.34        0.46     16.11 o 
  12   4   0       16.26      -12.78     17.32 o 
   0   5   0        3.80       -2.92     18.19 o 
   1   5   0       53.72       67.51     17.46 o 
   2   5   0        2.28        2.53     12.55 o 
   3   5   0      264.41      269.53     14.32 o 
   4   5   0      106.97      112.07     11.70 o 
   5   5   0       11.97        5.23     12.48 o 
   6   5   0        0.55      -12.04     12.04 o 
   7   5   0        0.00      -13.01     13.01 o 
   8   5   0      198.62      197.47     17.40 o 
   9   5   0        0.33       16.84     14.34 o 
  10   5   0       81.51       89.80     17.18 o 
   0   6   0        6.89       41.31     21.55 o 
   1   6   0       25.60        9.09     14.55 o 
   2   6   0       22.72       -4.06     15.08 o 
   3   6   0      105.95      122.39     17.74 o 
   4   6   0       60.04       42.13     15.69 o 
   5   6   0       37.15       75.15     19.21 o 
   6   6   0       29.35       56.48     16.65 o 
   7   6   0       16.83       14.05     16.45 o 
 -15   1   1       54.07       23.22     17.56 o 
 -14   1   1      210.56      219.87     18.37 o 
 -13   1   1      140.14      163.58     16.57 o 
 -12   1   1       38.16       37.75     13.41 o 
 -11   1   1        0.18      -12.03     12.03 o 
 -10   1   1        5.78        4.26     12.96 o 
  -9   1   1       68.53       83.67     11.29 o 
  -8   1   1      370.69      385.37     11.42 o 
  -7   1   1        3.15       -3.87      6.43 o 
  -6   1   1     1253.12     1275.09     14.50 o 
  -5   1   1      284.09      274.42      6.35 o 
  -4   1   1      570.82      548.04      7.49 o 
  -3   1   1    19695.46    21561.09     92.23 o 
  -2   1   1     3328.84     3173.05     17.99 o 
  -1   1   1     1140.40     1063.94      8.14 o 
   0   1   1       28.32       34.17      3.02 o 
   1   1   1      411.34      373.40      6.95 o 
   2   1   1     1682.96     1601.63     12.66 o 
   3   1   1      141.61      131.34      5.60 o 
   4   1   1      256.34      244.80      6.52 o 
   5   1   1     2470.55     2458.10     17.45 o 
   6   1   1      675.37      657.57      9.95 o 
   7   1   1       17.50       17.69      5.91 o 
   8   1   1        4.14       -5.09      7.75 o 
   9   1   1       58.40       56.99     16.13 o 
  10   1   1       60.96       57.40     13.86 o 
  11   1   1       25.25       37.73     14.48 o 
  12   1   1      330.79      325.27     17.79 o 
  13   1   1      190.65      184.75     17.11 o 
  14   1   1      296.65      347.69     19.96 o 
  15   1   1       24.53       19.44     21.09 o 
 -15   2   1       13.24      -16.90     16.90 o 
 -14   2   1       28.13       30.60     16.38 o 
 -13   2   1       63.82       44.68     16.83 o 
 -12   2   1      486.27      472.65     19.67 o 
 -11   2   1       49.76       10.32     12.58 o 
 -10   2   1       21.75        5.19     12.49 o 
  -9   2   1       43.47       48.18     11.46 o 
  -8   2   1       97.06      118.47     11.43 o 
  -7   2   1      269.38      276.47     12.25 o 
  -6   2   1      271.19      279.56     11.21 o 
  -5   2   1     2111.52     2209.49     19.22 o 
  -4   2   1      218.89      203.79      7.89 o 
  -3   2   1     1084.47     1146.37     12.48 o 
  -2   2   1      427.14      394.89      7.11 o 
  -1   2   1     1307.70     1258.23     11.22 o 
   0   2   1       64.32       70.33      5.03 o 
   1   2   1     1003.66     1000.18      9.78 o 
   2   2   1      301.74      323.96      7.64 o 
   3   2   1       71.73      101.75      7.68 o 
   4   2   1     1355.18     1390.20     14.54 o 
   5   2   1      280.37      265.41      9.06 o 
   6   2   1      566.79      567.52     17.62 o 
   7   2   1      101.20      140.40     12.80 o 
   8   2   1       93.91       97.77     14.56 o 
   9   2   1      626.68      596.79     17.12 o 
  10   2   1        0.19       10.06     11.74 o 
  11   2   1      525.71      534.44     22.16 o 
  12   2   1       25.20       -4.92     15.19 o 
  13   2   1       33.91       20.09     18.56 o 
  14   2   1      240.15      229.01     22.27 o 
 -14   3   1       17.66        3.34     17.57 o 
 -13   3   1       11.20        5.43     16.21 o 
 -12   3   1       46.73       43.30     17.16 o 
 -11   3   1        0.12      -11.14     14.58 o 
 -10   3   1       24.13       29.23     13.04 o 
  -9   3   1      608.74      610.72     19.60 o 
  -8   3   1      175.44      186.68     13.73 o 
  -7   3   1       31.22       44.65     10.91 o 
  -6   3   1      128.74      149.69     10.23 o 
  -5   3   1      484.33      490.12     13.29 o 
  -4   3   1      241.42      227.54      9.54 o 
  -3   3   1        2.52       -2.12      5.12 o 
  -2   3   1     1038.66     1061.07     11.58 o 
  -1   3   1       26.18       40.83      8.46 o 
   0   3   1       14.43        6.66      5.51 o 
   1   3   1      624.38      634.94      9.83 o 
   2   3   1      310.56      318.63      7.85 o 
   3   3   1        1.76        0.87      6.38 o 
   4   3   1       20.68        6.54      7.44 o 
   5   3   1       34.29       30.37      8.48 o 
   6   3   1        1.51       -9.43      9.43 o 
   7   3   1       67.75       71.15     13.84 o 
   8   3   1      301.45      290.87     17.00 o 
   9   3   1      157.58      159.76     15.04 o 
  10   3   1      111.84       92.04     14.49 o 
  11   3   1       15.19        9.43     15.43 o 
  12   3   1      177.36      198.55     20.43 o 
  13   3   1       86.29       90.12     19.35 o 
 -12   4   1       31.35       -7.43     34.40 o 
 -11   4   1      105.28      130.12     19.15 o 
 -10   4   1       13.04       -5.91     12.36 o 
  -9   4   1        7.64       -7.10     15.58 o 
  -8   4   1      195.97      193.69     15.94 o 
  -7   4   1      266.15      257.39     16.53 o 
  -6   4   1        6.15       10.18     12.68 o 
  -5   4   1      417.82      403.09     15.54 o 
  -4   4   1      422.22      409.27     14.86 o 
  -3   4   1       34.48       34.41      8.71 o 
  -2   4   1       27.55       25.00      8.84 o 
  -1   4   1       93.21      114.17      9.29 o 
   0   4   1      172.31      209.69      9.82 o 
   1   4   1      319.37      306.65     11.48 o 
   2   4   1      219.83      229.74     12.55 o 
   3   4   1        2.26        9.45     10.05 o 
   4   4   1      113.00      139.37     12.47 o 
   5   4   1      106.17      126.51     13.11 o 
   6   4   1      496.61      471.90     18.24 o 
   7   4   1      132.21      148.91     17.78 o 
   8   4   1      102.50      110.26     14.61 o 
   9   4   1       57.44       55.53     14.24 o 
  10   4   1        5.94      -10.97     13.82 o 
  11   4   1       34.76       14.06     23.14 o 
  12   4   1        0.45       18.79     17.97 o 
 -11   5   1       31.81       71.98     37.98 o 
 -10   5   1       14.31       -9.33     14.82 o 
  -9   5   1       20.65       13.67     14.22 o 
  -8   5   1       28.58       13.81     14.00 o 
  -7   5   1       38.79       56.27     26.01 o 
  -6   5   1        5.12        0.95     13.06 o 
  -5   5   1      127.06      133.93     20.31 o 
  -4   5   1       60.25       53.97     11.82 o 
  -3   5   1       30.94       42.21     12.34 o 
  -2   5   1       10.40       10.37     12.96 o 
  -1   5   1        8.26       30.93     13.33 o 
   0   5   1      471.21      473.09     29.34 o 
   1   5   1        0.07      -11.03     11.03 o 
   2   5   1       32.99       33.15     10.74 o 
   3   5   1     1041.00     1029.10     21.40 o 
   4   5   1      270.46      260.09     14.57 o 
   5   5   1       86.72      106.40     14.64 o 
   6   5   1        9.51       -5.78     12.53 o 
   7   5   1      104.81      114.87     17.15 o 
   8   5   1      140.98      154.64     16.84 o 
   9   5   1       82.59       80.83     16.12 o 
  10   5   1       23.26       19.69     15.99 o 
  -8   6   1       17.26       18.55     17.65 o 
  -7   6   1       10.04       20.63     16.24 o 
  -6   6   1       72.97       93.54     17.07 o 
  -5   6   1        0.48      -16.52     16.52 o 
  -4   6   1       23.44       10.86     14.77 o 
  -3   6   1        6.85       13.94     15.27 o 
  -2   6   1        1.15        7.35     14.42 o 
  -1   6   1       52.68       38.18     14.98 o 
   0   6   1      172.86      207.76     18.63 o 
   1   6   1      180.74      197.75     18.53 o 
   2   6   1       28.05       38.16     15.07 o 
   3   6   1        4.14       -2.82     14.35 o 
   4   6   1        1.05      -12.99     14.28 o 
   5   6   1       96.31       74.95     19.39 o 
   6   6   1       16.76       20.20     15.52 o 
   7   6   1       12.00      -15.06     21.83 o 
 -15   0   2        7.31        4.54     38.36 o 
 -14   0   2       94.51       93.71     24.98 o 
 -13   0   2        5.22       11.22     21.44 o 
 -12   0   2      151.83      129.13     18.63 o 
 -11   0   2       36.63       69.08     17.47 o 
 -10   0   2        7.86       -9.22     15.01 o 
  -9   0   2      194.32      219.26     18.03 o 
  -8   0   2      206.82      217.92     16.15 o 
  -7   0   2      966.76     1002.69     21.98 o 
  -6   0   2      136.14      148.78     11.93 o 
  -5   0   2       64.86       62.25      6.38 o 
  -4   0   2     3800.59     3599.67     35.46 o 
  -3   0   2     3329.64     3177.62     36.73 o 
  -2   0   2     2317.07     2185.31     20.50 o 
  -1   0   2     2479.36     2326.74     34.88 o 
   0   0   2     5444.58     5309.07     39.56 o 
   1   0   2     2394.14     2250.08     17.13 o 
   2   0   2    12760.38    13224.95     81.62 o 
   3   0   2      484.63      458.94     10.68 o 
   4   0   2      211.45      168.24     10.95 o 
   5   0   2      322.23      287.26     10.25 o 
   6   0   2       85.55      107.82     10.26 o 
   7   0   2      223.72      220.97     11.77 o 
   8   0   2       31.62       27.43     10.60 o 
   9   0   2      838.87      843.05     40.57 o 
  10   0   2      161.75      163.50     19.41 o 
  11   0   2       16.02      -12.95     14.89 o 
  12   0   2      671.88      648.53     44.61 o 
  13   0   2       31.18       24.94     24.50 o 
  14   0   2      221.89      237.80     29.75 o 
  15   0   2      106.47       82.81     27.92 o 
 -15   1   2       80.56       94.18     18.83 o 
 -14   1   2        2.35       20.49     14.20 o 
 -13   1   2        0.11      -14.76     14.76 o 
 -12   1   2       54.95       57.38     13.76 o 
 -11   1   2       82.55       83.12     13.83 o 
 -10   1   2      100.11      116.42     14.58 o 
  -9   1   2      213.94      216.23     13.07 o 
  -8   1   2      137.21      180.11      9.82 o 
  -7   1   2      465.75      466.83     10.73 o 
  -6   1   2       44.72       43.94      6.39 o 
  -5   1   2       29.33       34.45      5.50 o 
  -4   1   2      729.72      711.65      8.13 o 
  -3   1   2      519.80      500.02     12.42 o 
  -2   1   2    18168.19    20020.94     85.13 o 
  -1   1   2      937.22      886.98      7.88 o 
   0   1   2     4256.04     4109.95     27.73 o 
   1   1   2      837.66      786.38      8.41 o 
   2   1   2     1561.14     1463.86     11.58 o 
   3   1   2     1184.30     1105.06     12.73 o 
   4   1   2      597.62      577.64      9.36 o 
   5   1   2      404.56      377.96      8.14 o 
   6   1   2       28.68       33.43      6.01 o 
   7   1   2       18.24       16.47      7.87 o 
   8   1   2       68.09       81.10      9.44 o 
   9   1   2       98.05      112.65     15.18 o 
  10   1   2      214.36      251.82     16.40 o 
  11   1   2      194.68      210.09     15.80 o 
  12   1   2        5.28       -2.26     12.86 o 
  13   1   2       63.49       79.36     20.23 o 
  14   1   2      340.02      324.92     22.19 o 
 -15   2   2      188.28      196.34     36.99 o 
 -14   2   2       23.65        5.24     16.06 o 
 -13   2   2      114.24      110.06     15.82 o 
 -12   2   2      189.98      205.73     16.41 o 
 -11   2   2      662.35      652.04     20.31 o 
 -10   2   2       16.24       10.59     12.94 o 
  -9   2   2        4.39       10.60     10.69 o 
  -8   2   2        1.45       -9.57      9.57 o 
  -7   2   2      118.95      146.88     10.72 o 
  -6   2   2     1540.46     1495.03     16.05 o 
  -5   2   2     2448.25     2489.36     17.94 o 
  -4   2   2     1241.71     1174.27     12.34 o 
  -3   2   2      104.32      131.52      5.93 o 
  -2   2   2       13.94        6.43      4.48 o 
  -1   2   2      444.17      479.76     10.10 o 
   0   2   2       33.97       50.31      4.79 o 
   1   2   2      418.41      377.48      7.44 o 
   2   2   2      159.26      168.99      5.29 o 
   3   2   2      467.10      497.64      9.05 o 
   4   2   2       14.45       17.39      7.13 o 
   5   2   2      367.84      329.99      9.55 o 
   6   2   2     2422.07     2367.98     22.14 o 
   7   2   2        8.58        9.33      9.34 o 
   8   2   2      208.72      225.73     13.29 o 
   9   2   2      365.73      346.84     17.76 o 
  10   2   2       67.89       59.94     15.52 o 
  11   2   2       13.18       -3.11     17.21 o 
  12   2   2      153.48      180.27     19.11 o 
  13   2   2       62.00       56.52     17.08 o 
  14   2   2       20.02       29.01     17.91 o 
 -14   3   2        1.90      -16.49     16.49 o 
 -13   3   2       29.75       22.07     16.32 o 
 -12   3   2       15.83       16.41     15.83 o 
 -11   3   2       53.83       46.60     16.37 o 
 -10   3   2      139.88      138.18     15.16 o 
  -9   3   2      504.68      472.26     21.79 o 
  -8   3   2     2759.66     2716.65     33.03 o 
  -7   3   2      286.65      263.93     13.84 o 
  -6   3   2        0.00       -9.85      9.85 o 
  -5   3   2     2291.12     2206.91     21.65 o 
  -4   3   2      183.15      185.70      8.79 o 
  -3   3   2        0.02        4.57      7.96 o 
  -2   3   2      861.60      884.80     13.45 o 
  -1   3   2      577.68      638.92     10.12 o 
   0   3   2      358.48      385.98     11.58 o 
   1   3   2      153.77      165.08      7.18 o 
   2   3   2      202.99      219.18      8.04 o 
   3   3   2       51.72       38.93      6.71 o 
   4   3   2      360.33      338.57     10.29 o 
   5   3   2        2.54       -2.85      9.14 o 
   6   3   2       64.25       66.15     12.20 o 
   7   3   2       25.52       34.64     12.89 o 
   8   3   2      329.04      335.05     23.51 o 
   9   3   2        6.37      -13.92     13.92 o 
  10   3   2      510.30      441.16     18.85 o 
  11   3   2      211.91      195.95     19.75 o 
  12   3   2       66.31       54.64     17.33 o 
  13   3   2       17.64       17.05     17.61 o 
 -13   4   2       19.84       -1.58     19.90 o 
 -12   4   2        1.78       -0.75     20.53 o 
 -11   4   2       16.24       30.74     16.50 o 
 -10   4   2      172.82      136.33     16.43 o 
  -9   4   2      198.72      212.52     17.24 o 
  -8   4   2       34.77       32.29     13.07 o 
  -7   4   2      294.31      307.61     17.14 o 
  -6   4   2      742.02      701.90     20.44 o 
  -5   4   2     1366.30     1391.51     19.81 o 
  -4   4   2       39.29       40.44      9.84 o 
  -3   4   2      387.63      372.34     12.59 o 
  -2   4   2       23.93       30.22      9.48 o 
  -1   4   2        0.08       -4.30      7.64 o 
   0   4   2       10.80       12.22      8.28 o 
   1   4   2      329.27      336.95     13.28 o 
   2   4   2      558.99      550.30     15.15 o 
   3   4   2      291.87      281.13     13.77 o 
   4   4   2        7.42        4.76     15.87 o 
   5   4   2      340.83      331.90     14.01 o 
   6   4   2       10.47       -5.41     11.76 o 
   7   4   2      125.11      138.03     14.64 o 
   8   4   2       49.30       31.43     13.28 o 
   9   4   2       29.80       23.42     13.83 o 
  10   4   2       63.37       75.45     15.07 o 
  11   4   2        7.69       20.88     16.97 o 
  12   4   2       59.74       67.77     19.67 o 
 -11   5   2      150.66      160.15     31.89 o 
 -10   5   2        1.21        3.45     15.17 o 
  -9   5   2        9.41       -7.35     13.70 o 
  -8   5   2       39.37       24.15     16.64 o 
  -7   5   2       30.54       39.79     14.16 o 
  -6   5   2        1.79        9.69     14.13 o 
  -5   5   2       61.02       61.95     14.25 o 
  -4   5   2       27.82       22.64     12.04 o 
  -3   5   2      828.94      807.39     20.17 o 
  -2   5   2        0.28       14.45     12.98 o 
  -1   5   2      155.64      172.07     22.87 o 
   0   5   2        3.80        6.60     11.38 o 
   1   5   2      526.58      512.15     17.57 o 
   2   5   2      155.02      169.18     13.13 o 
   3   5   2       91.75       92.22     12.23 o 
   4   5   2       19.51        9.68     10.99 o 
   5   5   2        6.35      -11.98     11.98 o 
   6   5   2        9.30        5.51     12.91 o 
   7   5   2       12.83       -0.28     13.30 o 
   8   5   2       75.32       93.99     20.35 o 
   9   5   2       37.91       40.51     14.92 o 
  10   5   2        2.47       22.78     19.81 o 
  -8   6   2        0.04       23.98     17.99 o 
  -7   6   2       19.94      -15.30     15.30 o 
  -6   6   2        1.62       16.38     15.50 o 
  -5   6   2       72.87       80.38     20.87 o 
  -4   6   2        0.17       20.27     15.20 o 
  -3   6   2        4.45       -3.30     14.35 o 
  -2   6   2       15.89       31.40     14.75 o 
  -1   6   2       58.83       72.89     18.72 o 
   0   6   2       52.60       69.02     15.55 o 
   1   6   2       52.40       56.75     15.48 o 
   2   6   2       51.42       32.01     15.23 o 
   3   6   2        0.64      -13.91     13.91 o 
   4   6   2      436.14      419.16     21.70 o 
   5   6   2       95.67       77.01     17.20 o 
   6   6   2       44.27       28.57     15.17 o 
   7   6   2       10.56       12.80     18.57 o 
 -15   1   3       12.08       17.50     14.77 o 
 -14   1   3      749.92      811.91     27.09 o 
 -13   1   3        8.87       19.01     13.43 o 
 -12   1   3        7.42       -2.82     12.46 o 
 -11   1   3       45.56       27.09     14.47 o 
 -10   1   3       13.44        7.39     12.52 o 
  -9   1   3        1.08        0.50      9.92 o 
  -8   1   3       25.46       31.51      7.99 o 
  -7   1   3     1242.20     1297.93     15.46 o 
  -6   1   3       75.87       93.11      7.10 o 
  -5   1   3       11.59       16.67      5.32 o 
  -4   1   3     3376.46     3342.13     19.85 o 
  -3   1   3     9389.31     9504.14     57.89 o 
  -2   1   3      802.89      775.39      8.51 o 
  -1   1   3      287.65      274.66      5.94 o 
   0   1   3      296.69      278.50      6.63 o 
   1   1   3       17.99        8.79      4.95 o 
   2   1   3     2233.91     2104.91     13.28 o 
   3   1   3     5794.52     5575.46     41.63 o 
   4   1   3      373.64      371.58      7.74 o 
   5   1   3       33.02       61.91      6.08 o 
   6   1   3     1686.76     1684.98     18.43 o 
   7   1   3     1109.65     1067.93     13.89 o 
   8   1   3       14.87       11.44      8.82 o 
   9   1   3      290.70      311.13     20.17 o 
  10   1   3       96.98      104.47     14.21 o 
  11   1   3      601.38      564.04     24.06 o 
  12   1   3       23.17        0.80     13.28 o 
  13   1   3       11.20        9.01     15.49 o 
  14   1   3        1.25       11.57     19.94 o 
 -15   2   3        1.20      -16.50     16.50 o 
 -14   2   3       38.90       46.07     14.91 o 
 -13   2   3      228.41      230.22     17.91 o 
 -12   2   3        1.13      -12.26     12.26 o 
 -11   2   3      327.80      322.91     17.06 o 
 -10   2   3      241.43      242.10     16.54 o 
  -9   2   3        3.00        7.63     10.91 o 
  -8   2   3       35.75       29.27     10.34 o 
  -7   2   3      907.93      905.28     16.58 o 
  -6   2   3      545.51      510.78      9.29 o 
  -5   2   3     4786.62     4932.95     32.55 o 
  -4   2   3      180.32      166.13      6.64 o 
  -3   2   3     1473.95     1499.22     12.99 o 
  -2   2   3      450.76      436.44      7.77 o 
  -1   2   3      352.22      347.47      7.16 o 
   0   2   3      312.85      298.74      7.26 o 
   1   2   3      737.80      671.64      8.73 o 
   2   2   3      155.67      154.89      5.18 o 
   3   2   3     1746.15     1853.17     14.26 o 
   4   2   3        2.77        6.65      4.80 o 
   5   2   3      198.05      214.73      8.93 o 
   6   2   3      918.97      952.37     14.68 o 
   7   2   3       16.48        4.06      9.41 o 
   8   2   3      404.16      411.38     15.08 o 
   9   2   3      252.56      273.25     16.21 o 
  10   2   3        0.33       -3.41     13.55 o 
  11   2   3      733.35      671.14     24.64 o 
  12   2   3        5.68       -6.62     14.63 o 
  13   2   3      125.40      119.60     19.16 o 
  14   2   3       60.80       56.46     19.17 o 
 -14   3   3       13.82        9.75     17.37 o 
 -13   3   3        9.38       28.29     16.17 o 
 -12   3   3      151.41      128.26     30.01 o 
 -11   3   3        1.91      -12.98     14.08 o 
 -10   3   3      329.40      375.71     15.70 o 
  -9   3   3        1.46        3.97     10.97 o 
  -8   3   3      867.37      887.66     19.69 o 
  -7   3   3      120.29      145.80     12.47 o 
  -6   3   3       11.63       15.55      8.68 o 
  -5   3   3      886.46      882.17     14.62 o 
  -4   3   3      195.25      193.55      9.36 o 
  -3   3   3      165.48      169.64      7.59 o 
  -2   3   3       95.66      124.63      7.12 o 
  -1   3   3      370.00      369.96      9.63 o 
   0   3   3     1713.19     1788.65     15.70 o 
   1   3   3       12.63       12.01      5.48 o 
   2   3   3      101.07      113.53      7.92 o 
   3   3   3       24.97       29.64      8.37 o 
   4   3   3        0.23       -8.42      8.42 o 
   5   3   3      138.20      155.67     11.84 o 
   6   3   3        0.12       -1.01     10.23 o 
   7   3   3      172.65      178.93     15.52 o 
   8   3   3      451.57      438.72     17.98 o 
   9   3   3      630.76      572.96     19.64 o 
  10   3   3       11.02       -9.72     12.64 o 
  11   3   3       85.92       53.15     23.99 o 
  12   3   3       77.18       66.60     17.82 o 
  13   3   3       58.17       69.33     19.14 o 
 -13   4   3       16.24        5.48     17.96 o 
 -12   4   3       40.93        8.16     16.79 o 
 -11   4   3        0.68      -13.68     14.83 o 
 -10   4   3       26.96       22.09     14.25 o 
  -9   4   3      160.35      175.50     16.39 o 
  -8   4   3       59.31       77.39     13.69 o 
  -7   4   3       36.83       20.86     12.66 o 
  -6   4   3     1807.28     1733.19     24.70 o 
  -5   4   3        1.63        2.98      9.25 o 
  -4   4   3      116.37      158.38     11.30 o 
  -3   4   3       12.11       30.85      9.27 o 
  -2   4   3      718.41      707.14     19.71 o 
  -1   4   3      331.83      340.57     17.01 o 
   0   4   3       10.67       13.96      9.53 o 
   1   4   3        8.42       -2.20      9.48 o 
   2   4   3       29.67       42.18     10.42 o 
   3   4   3        2.21       14.08     12.06 o 
   4   4   3      200.94      209.56     13.97 o 
   5   4   3      155.03      165.49     12.47 o 
   6   4   3       16.10       -3.46     11.68 o 
   7   4   3        0.01       -4.78     11.73 o 
   8   4   3       41.85       34.69     13.47 o 
   9   4   3       12.79       21.85     13.93 o 
  10   4   3       28.88       13.31     13.98 o 
  11   4   3      139.56      145.84     36.19 o 
  12   4   3        5.64      -14.19     17.92 o 
 -11   5   3       32.31       19.09     18.51 o 
 -10   5   3      225.55      216.63     18.96 o 
  -9   5   3        1.55       33.48     14.76 o 
  -8   5   3        0.00        5.49     19.77 o 
  -7   5   3        1.21        3.23     13.16 o 
  -6   5   3      242.27      209.94     16.65 o 
  -5   5   3       45.30       55.07     14.63 o 
  -4   5   3        0.22        3.22     14.03 o 
  -3   5   3      756.74      752.92     25.69 o 
  -2   5   3       62.68       66.32     14.20 o 
  -1   5   3        0.74        7.48     11.54 o 
   0   5   3       18.64       11.16     11.61 o 
   1   5   3       86.60      101.15     13.08 o 
   2   5   3      245.49      250.07     13.90 o 
   3   5   3       11.22       -6.99     10.38 o 
   4   5   3       12.87       10.67     10.86 o 
   5   5   3       10.79       12.79     12.60 o 
   6   5   3       71.93       65.11     14.19 o 
   7   5   3       28.69       15.06     13.86 o 
   8   5   3      120.89      123.88     16.27 o 
   9   5   3       67.62       44.17     16.32 o 
  10   5   3       85.24       64.22     17.12 o 
  -8   6   3       55.64       54.61     18.72 o 
  -7   6   3        3.14       29.68     17.15 o 
  -6   6   3       67.48       36.21     18.40 o 
  -5   6   3        9.38      -17.16     17.16 o 
  -4   6   3       44.93       35.09     15.28 o 
  -3   6   3      146.27      177.64     18.38 o 
  -2   6   3       94.28       90.41     16.42 o 
  -1   6   3      130.05      133.23     17.13 o 
   0   6   3       12.05       17.26     14.59 o 
   1   6   3      379.92      358.72     18.10 o 
   2   6   3        0.09      -20.64     20.64 o 
   3   6   3       50.67       16.07     19.77 o 
   4   6   3        4.29       -8.22     13.04 o 
   5   6   3       17.58       -0.90     13.78 o 
   6   6   3        0.35        3.01     16.06 o 
   7   6   3        0.08      -14.88     14.88 o 
 -16   0   4        1.92       26.81     36.75 o 
 -15   0   4       53.71       47.12     24.74 o 
 -14   0   4        1.56        8.82     22.79 o 
 -13   0   4      580.23      595.81     31.94 o 
 -12   0   4       14.27       31.53     16.39 o 
 -11   0   4       41.94       68.63     18.09 o 
 -10   0   4     2749.84     2786.78     43.26 o 
  -9   0   4        5.38       -1.60     13.60 o 
  -8   0   4      171.27      184.53     15.44 o 
  -7   0   4      653.75      633.40     12.30 o 
  -6   0   4       20.87       16.40      6.49 o 
  -5   0   4     1230.91     1131.98     14.75 o 
  -4   0   4     1374.63     1227.07     14.94 o 
  -3   0   4     3931.41     3593.53     30.29 o 
  -2   0   4     9323.49     9199.23     58.73 o 
  -1   0   4     1524.23     1360.87     27.30 o 
   0   0   4    13943.34    14049.28    106.20 o 
   1   0   4      849.06      763.27     12.20 o 
   2   0   4     2381.78     2190.11     22.34 o 
   3   0   4      128.26      125.67      8.58 o 
   4   0   4      796.55      806.75     14.51 o 
   5   0   4       52.27       64.27      9.38 o 
   6   0   4      578.76      579.67     14.88 o 
   7   0   4        5.96        7.18      9.83 o 
   8   0   4      272.76      293.52     15.63 o 
   9   0   4     1515.49     1542.41     40.93 o 
  10   0   4      320.92      301.09     21.77 o 
  11   0   4      614.37      668.32     36.80 o 
  12   0   4      899.40      893.53     37.34 o 
  13   0   4      184.24      206.74     44.17 o 
  14   0   4        3.77       22.57     24.12 o 
 -15   1   4      113.95      113.18     17.95 o 
 -14   1   4        3.80       -4.14     13.62 o 
 -13   1   4        1.44       -9.65     12.69 o 
 -12   1   4       37.81       34.90     13.09 o 
 -11   1   4      187.05      189.63     15.82 o 
 -10   1   4       29.55       55.59     11.88 o 
  -9   1   4        1.53       11.15     10.01 o 
  -8   1   4      754.99      769.25     15.67 o 
  -7   1   4        2.88        2.47      7.52 o 
  -6   1   4      388.73      409.13      9.76 o 
  -5   1   4       47.03       40.07      5.74 o 
  -4   1   4     2725.24     2646.16     17.30 o 
  -3   1   4     2300.06     2176.75     14.81 o 
  -2   1   4     2517.92     2291.96     14.76 o 
  -1   1   4      107.51      111.55      5.20 o 
   0   1   4       56.60       49.81      5.11 o 
   1   1   4       97.62      101.80      5.67 o 
   2   1   4       46.22       62.64      4.83 o 
   3   1   4      273.36      263.38      7.41 o 
   4   1   4     1080.68     1044.84     11.57 o 
   5   1   4      716.71      709.87     10.73 o 
   6   1   4       95.47      125.27      7.78 o 
   7   1   4       84.07      114.50      8.62 o 
   8   1   4       60.07       65.90      9.92 o 
   9   1   4      209.13      194.80     15.86 o 
  10   1   4       22.41       24.85     12.60 o 
  11   1   4       49.51       61.07     13.80 o 
  12   1   4       54.02       48.37     16.29 o 
  13   1   4      117.60      133.44     23.63 o 
  14   1   4        0.64       -7.92     19.85 o 
 -15   2   4       38.50       31.94     15.66 o 
 -14   2   4       39.26       22.17     14.23 o 
 -13   2   4       39.94       55.80     14.55 o 
 -12   2   4        1.74       -5.69     12.41 o 
 -11   2   4        0.13       -3.48     11.76 o 
 -10   2   4      119.65      158.43     18.20 o 
  -9   2   4       30.28       27.87     12.36 o 
  -8   2   4       83.29      106.13     11.42 o 
  -7   2   4      465.82      469.41     11.78 o 
  -6   2   4      664.20      645.88     14.28 o 
  -5   2   4      319.32      342.24      8.30 o 
  -4   2   4      550.64      600.51      9.20 o 
  -3   2   4       17.13       24.52      4.97 o 
  -2   2   4      488.49      514.24     10.90 o 
  -1   2   4     1236.46     1153.64     11.06 o 
   0   2   4      622.62      623.66      8.34 o 
   1   2   4      148.01      143.93      6.60 o 
   2   2   4     1204.33     1230.40     12.89 o 
   3   2   4      635.19      640.95      8.78 o 
   4   2   4       86.20      102.63      6.41 o 
   5   2   4        5.95       12.50      6.83 o 
   6   2   4      229.41      218.11     10.58 o 
   7   2   4      192.42      209.45     12.60 o 
   8   2   4      199.33      241.78     15.92 o 
   9   2   4      377.55      343.24     16.85 o 
  10   2   4        0.75      -13.41     13.41 o 
  11   2   4       35.75       17.04     23.19 o 
  12   2   4      172.34      156.54     24.13 o 
  13   2   4       16.40       11.56     19.30 o 
 -14   3   4        0.88      -10.60     17.79 o 
 -13   3   4       13.92       20.32     16.23 o 
 -12   3   4       49.55       57.14     16.52 o 
 -11   3   4      166.70      175.44     16.16 o 
 -10   3   4       12.97        2.64     11.06 o 
  -9   3   4       64.91       77.05     12.20 o 
  -8   3   4      348.45      337.49     19.28 o 
  -7   3   4       85.68       93.80     12.47 o 
  -6   3   4      273.06      275.31     13.28 o 
  -5   3   4      177.29      200.03     10.39 o 
  -4   3   4        4.96        0.27      6.31 o 
  -3   3   4       24.58       29.28      6.35 o 
  -2   3   4       17.12       24.67      6.06 o 
  -1   3   4       43.24       60.77      6.91 o 
   0   3   4      596.76      629.36     12.52 o 
   1   3   4      110.23      143.85      8.09 o 
   2   3   4      184.06      191.27     10.24 o 
   3   3   4      165.56      181.31     10.79 o 
   4   3   4      207.48      222.96     12.19 o 
   5   3   4        1.25       11.88      9.86 o 
   6   3   4      300.88      287.66     15.07 o 
   7   3   4      282.83      257.68     16.45 o 
   8   3   4        1.13      -11.47     11.47 o 
   9   3   4        1.44        1.66     14.90 o 
  10   3   4       46.24       55.32     14.11 o 
  11   3   4       73.68       86.84     17.52 o 
  12   3   4        9.66       10.88     16.63 o 
  13   3   4       12.92       -1.20     17.95 o 
 -13   4   4       12.04       23.24     18.59 o 
 -12   4   4        0.00        3.73     19.49 o 
 -11   4   4      153.45      143.35     23.17 o 
 -10   4   4      234.92      233.81     17.93 o 
  -9   4   4      501.28      437.62     18.95 o 
  -8   4   4       83.81      100.84     14.18 o 
  -7   4   4      218.40      233.49     14.15 o 
  -6   4   4      522.63      499.44     17.63 o 
  -5   4   4      220.28      239.29     12.73 o 
  -4   4   4       10.97       22.12     10.74 o 
  -3   4   4      348.82      365.40     12.86 o 
  -2   4   4      201.68      225.25     11.47 o 
  -1   4   4       10.27        4.96      8.59 o 
   0   4   4        8.77       10.34      9.57 o 
   1   4   4       80.01      101.77     11.17 o 
   2   4   4      101.62      120.87     11.88 o 
   3   4   4        2.38       -2.33     10.45 o 
   4   4   4      105.56      102.82     12.63 o 
   5   4   4      741.76      717.25     17.91 o 
   6   4   4      163.91      188.18     20.28 o 
   7   4   4       44.48       23.84     12.83 o 
   8   4   4       58.87       63.88     14.30 o 
   9   4   4        0.86       10.68     13.61 o 
  10   4   4        6.49        0.04     13.47 o 
  11   4   4        3.34       20.93     17.38 o 
 -11   5   4       33.22       22.15     18.24 o 
 -10   5   4        3.09        9.78     14.93 o 
  -9   5   4      109.82       90.83     22.62 o 
  -8   5   4        2.43        2.39     13.65 o 
  -7   5   4       89.29      137.02     32.59 o 
  -6   5   4        0.68        6.62     14.01 o 
  -5   5   4        1.93      -12.98     12.98 o 
  -4   5   4       32.11       38.75     12.24 o 
  -3   5   4       39.53       44.52     12.17 o 
  -2   5   4      286.11      284.44     15.97 o 
  -1   5   4      237.42      274.91     18.17 o 
   0   5   4        1.90       -2.93     11.25 o 
   1   5   4       15.39        4.97     11.35 o 
   2   5   4      318.07      310.98     14.42 o 
   3   5   4       35.77       41.64     12.20 o 
   4   5   4        0.20      -10.81     10.81 o 
   5   5   4        1.02        7.57     12.85 o 
   6   5   4       53.21       82.94     23.62 o 
   7   5   4      151.03      166.26     16.79 o 
   8   5   4      125.65      169.21     23.42 o 
   9   5   4       22.37       21.24     15.56 o 
  -8   6   4       11.70       11.86     17.50 o 
  -7   6   4        0.18       14.08     16.37 o 
  -6   6   4       76.26      101.64     20.12 o 
  -5   6   4       24.52       40.20     18.56 o 
  -4   6   4       95.33      105.70     26.17 o 
  -3   6   4       40.44       29.77     14.68 o 
  -2   6   4        0.84        2.87     14.33 o 
  -1   6   4      161.99      204.83     31.40 o 
   0   6   4       57.12      100.19     16.82 o 
   1   6   4       52.62       53.87     15.70 o 
   2   6   4        9.68       14.67     14.86 o 
   3   6   4      104.46      113.01     15.62 o 
   4   6   4       90.53      118.35     16.10 o 
   5   6   4        0.16      -10.05     15.06 o 
   6   6   4      108.07      102.94     16.75 o 
 -15   1   5      167.88      153.08     17.67 o 
 -14   1   5        0.50        5.65     13.75 o 
 -13   1   5      169.16      165.72     16.54 o 
 -12   1   5       52.65       68.25     13.66 o 
 -11   1   5       28.54       38.89     13.43 o 
 -10   1   5        0.15       -4.51     10.85 o 
  -9   1   5        2.97        9.79     10.12 o 
  -8   1   5      208.60      232.72     10.47 o 
  -7   1   5      140.96      170.42      8.89 o 
  -6   1   5      287.55      293.40      9.19 o 
  -5   1   5     3030.02     3076.02     19.99 o 
  -4   1   5      145.87      139.52      6.11 o 
  -3   1   5     1268.21     1187.24     10.85 o 
  -2   1   5     1014.10      948.44      9.28 o 
  -1   1   5      273.13      234.25      5.55 o 
   0   1   5       91.33       87.37      7.18 o 
   1   1   5       51.41       57.22      4.46 o 
   2   1   5       19.99       22.59      4.56 o 
   3   1   5      567.03      588.75      8.84 o 
   4   1   5      376.03      383.36      8.78 o 
   5   1   5      111.17      128.68      7.68 o 
   6   1   5      748.05      795.70     12.63 o 
   7   1   5      103.16      126.35      9.14 o 
   8   1   5       14.90        6.64     10.58 o 
   9   1   5      314.29      348.46     17.43 o 
  10   1   5      180.94      194.47     15.78 o 
  11   1   5       77.85       69.56     19.26 o 
  12   1   5       89.16       96.22     20.62 o 
  13   1   5       17.43        5.80     16.01 o 
  14   1   5        5.13       22.56     21.16 o 
 -15   2   5        7.77       -3.15     14.56 o 
 -14   2   5       62.47       50.46     14.91 o 
 -13   2   5       20.36       36.42     18.21 o 
 -12   2   5       13.34        4.71     16.08 o 
 -11   2   5      203.11      221.60     22.24 o 
 -10   2   5      142.54      128.03     14.89 o 
  -9   2   5      196.80      220.50     13.71 o 
  -8   2   5        9.43       -3.65      9.78 o 
  -7   2   5      342.51      354.44     11.29 o 
  -6   2   5      376.67      363.21      8.99 o 
  -5   2   5       26.53       36.41      5.84 o 
  -4   2   5        4.59        0.80      5.05 o 
  -3   2   5      537.17      598.16      9.19 o 
  -2   2   5     1405.29     1398.87     12.00 o 
  -1   2   5        8.26        4.58      4.49 o 
   0   2   5      113.03      125.74      6.53 o 
   1   2   5      232.15      238.57      7.60 o 
   2   2   5      465.30      457.58      9.18 o 
   3   2   5       24.11       32.43      5.01 o 
   4   2   5      480.39      501.46      9.23 o 
   5   2   5      643.60      617.96     12.42 o 
   6   2   5      411.80      447.83     17.10 o 
   7   2   5      396.26      370.09     21.69 o 
   8   2   5      364.02      350.28     17.01 o 
   9   2   5       12.03       19.91     12.08 o 
  10   2   5        0.07       -7.19     13.79 o 
  11   2   5       17.74       28.90     15.45 o 
  12   2   5        5.97        6.58     15.42 o 
  13   2   5       16.26       16.17     17.17 o 
 -14   3   5       11.16        9.69     17.58 o 
 -13   3   5       21.84       46.99     16.83 o 
 -12   3   5       47.81       23.95     13.53 o 
 -11   3   5      176.95      165.26     15.79 o 
 -10   3   5       58.28       64.07     13.16 o 
  -9   3   5      288.54      285.76     15.11 o 
  -8   3   5     2477.31     2427.60     29.07 o 
  -7   3   5      324.87      305.24     14.40 o 
  -6   3   5       20.26       27.53     10.07 o 
  -5   3   5        0.05       -6.40      7.90 o 
  -4   3   5      282.68      269.52      9.50 o 
  -3   3   5       18.24       18.54      6.46 o 
  -2   3   5        1.57       -4.48      5.87 o 
  -1   3   5        0.12        8.61      5.90 o 
   0   3   5      217.02      234.52      9.05 o 
   1   3   5      388.43      385.32     10.18 o 
   2   3   5        9.92        3.62      7.90 o 
   3   3   5      167.20      194.42     11.39 o 
   4   3   5       17.88       22.54      9.90 o 
   5   3   5      281.72      288.46     16.39 o 
   6   3   5       67.20       75.65     12.03 o 
   7   3   5      178.73      183.02     19.26 o 
   8   3   5       13.43       22.23     12.17 o 
   9   3   5      387.24      383.44     20.25 o 
  10   3   5       45.04       21.46     13.55 o 
  11   3   5       45.17       18.98     21.16 o 
  12   3   5        8.77        1.33     16.52 o 
 -13   4   5       19.62       15.18     18.11 o 
 -12   4   5      513.02      504.00     24.58 o 
 -11   4   5       49.91       55.40     16.74 o 
 -10   4   5      324.78      301.56     18.42 o 
  -9   4   5       23.79       12.96     13.37 o 
  -8   4   5      103.70       80.02     13.68 o 
  -7   4   5      378.48      341.15     16.48 o 
  -6   4   5        3.67       -1.97     10.81 o 
  -5   4   5      318.59      286.28     13.41 o 
  -4   4   5      115.56      114.21     11.06 o 
  -3   4   5       11.86       17.38      9.85 o 
  -2   4   5      187.83      196.87     12.29 o 
  -1   4   5      198.00      217.21     11.49 o 
   0   4   5      272.72      274.53     12.98 o 
   1   4   5      331.85      331.93     13.95 o 
   2   4   5        0.21       -3.57     14.18 o 
   3   4   5      621.28      602.96     16.64 o 
   4   4   5       89.54       83.01     12.40 o 
   5   4   5      144.76      149.15     12.97 o 
   6   4   5      166.39      187.21     15.15 o 
   7   4   5      102.95       93.06     14.30 o 
   8   4   5       37.99       25.34     13.33 o 
   9   4   5        6.39        5.46     13.67 o 
  10   4   5      102.40       93.68     29.13 o 
  11   4   5       18.02       -6.47     17.06 o 
 -11   5   5        5.76       -2.77     17.52 o 
 -10   5   5      394.70      384.55     44.94 o 
  -9   5   5        2.43      -16.34     16.34 o 
  -8   5   5       10.77        4.57     14.86 o 
  -7   5   5       10.08        3.81     15.00 o 
  -6   5   5        6.66        2.96     14.09 o 
  -5   5   5      137.94      144.90     26.60 o 
  -4   5   5      232.44      240.37     15.73 o 
  -3   5   5      213.57      222.63     14.79 o 
  -2   5   5      407.46      429.65     16.65 o 
  -1   5   5      160.53      179.51     14.46 o 
   0   5   5      114.27      128.49     13.88 o 
   1   5   5      133.45      133.27     12.61 o 
   2   5   5      880.58      852.32     28.05 o 
   3   5   5      261.32      250.41     14.55 o 
   4   5   5      147.03      146.29     23.45 o 
   5   5   5      100.84       97.43     13.55 o 
   6   5   5      383.42      386.55     18.69 o 
   7   5   5        4.22       19.73     16.01 o 
   8   5   5        0.22        3.09     13.85 o 
   9   5   5       65.52       84.18     17.02 o 
  -8   6   5        0.22       -3.70     16.88 o 
  -7   6   5       40.46       37.53     17.04 o 
  -6   6   5        0.26       18.94     20.24 o 
  -5   6   5       94.34       81.96     19.89 o 
  -4   6   5      114.15      123.89     27.81 o 
  -3   6   5       44.70       48.04     15.32 o 
  -2   6   5        6.26        0.62     14.28 o 
  -1   6   5       64.00       24.14     15.35 o 
   1   6   5      138.52      153.05     18.23 o 
   2   6   5       60.42       78.67     17.08 o 
   3   6   5       23.99       -7.44     22.12 o 
   4   6   5       13.59       16.68     15.98 o 
   5   6   5       21.93        9.93     16.71 o 
   6   6   5        7.68       -0.49     16.93 o 
 -16   0   6        1.20       40.47     34.85 o 
 -15   0   6        0.49       18.21     23.76 o 
 -14   0   6       11.19        8.26     41.78 o 
 -13   0   6       13.51       -2.22     16.51 o 
 -12   0   6        6.34       14.19     13.79 o 
 -11   0   6       64.87       53.44     18.04 o 
 -10   0   6      644.52      663.64     21.52 o 
  -9   0   6      176.26      177.21     17.61 o 
  -8   0   6      983.27      954.23     39.03 o 
  -7   0   6     1391.01     1405.84     19.13 o 
  -6   0   6        0.57        7.64      7.22 o 
  -5   0   6      314.08      281.28      9.82 o 
  -4   0   6        0.20        8.74      6.55 o 
  -3   0   6      300.21      297.79      9.66 o 
  -2   0   6     2724.96     2556.98     22.34 o 
  -1   0   6      324.64      294.70      7.93 o 
   0   0   6     1411.22     1302.65     17.82 o 
   1   0   6        1.78       -1.52      5.95 o 
   2   0   6     1116.67     1194.73     17.24 o 
   3   0   6      134.73      132.21      9.10 o 
   4   0   6     1247.67     1289.68     19.14 o 
   5   0   6      879.68      862.43     17.39 o 
   6   0   6      156.88      188.38     13.14 o 
   7   0   6       78.90       77.66     12.95 o 
   8   0   6     1355.66     1289.06     24.82 o 
   9   0   6     1871.82     1894.79     36.69 o 
  10   0   6       10.25       39.74     16.39 o 
  11   0   6       21.78       27.08     40.07 o 
  12   0   6      113.83       84.18     24.57 o 
  13   0   6      122.15      110.93     30.49 o 
 -16   1   6       30.08       38.22     27.54 o 
 -15   1   6       51.09       57.09     15.87 o 
 -14   1   6       18.72       16.94     13.82 o 
 -13   1   6       25.07       16.33     13.53 o 
 -12   1   6      262.34      240.45     16.35 o 
 -11   1   6      259.87      273.84     16.88 o 
 -10   1   6        0.61        6.32     11.10 o 
  -9   1   6      206.19      223.64     13.13 o 
  -8   1   6       59.70       52.05      8.58 o 
  -7   1   6        1.36       -6.68      6.68 o 
  -6   1   6     1514.92     1514.41     13.90 o 
  -5   1   6       15.64       19.43      5.47 o 
  -4   1   6      253.38      247.31      6.99 o 
  -3   1   6     3609.55     3455.01     20.78 o 
  -2   1   6       94.80       88.98      5.06 o 
  -1   1   6        3.87       12.53      4.70 o 
   0   1   6       82.69      106.33      4.78 o 
   1   1   6       19.37       24.67      4.24 o 
   2   1   6      101.18       96.24      5.53 o 
   3   1   6      888.81      873.86     10.75 o 
   4   1   6     1329.90     1342.80     13.92 o 
   5   1   6        0.73        0.05      6.30 o 
   6   1   6      896.89      890.92     13.70 o 
   7   1   6       42.44       72.02      9.15 o 
   8   1   6      103.74      119.23     15.19 o 
   9   1   6        2.02       -4.29     10.58 o 
  10   1   6       65.09       38.81     15.06 o 
  11   1   6      870.39      838.94     26.01 o 
  12   1   6        4.89        2.62     15.42 o 
  13   1   6       84.81       93.34     18.49 o 
 -15   2   6        0.16       17.24     16.97 o 
 -14   2   6       17.75       30.87     14.44 o 
 -13   2   6        0.31       -2.60     13.19 o 
 -12   2   6       20.06       25.11     13.19 o 
 -11   2   6      345.78      341.13     17.75 o 
 -10   2   6      208.24      227.04     16.15 o 
  -9   2   6       11.93       15.17     11.00 o 
  -8   2   6       44.43       71.45     10.88 o 
  -7   2   6       14.98       21.94      8.20 o 
  -6   2   6      714.16      701.83     11.12 o 
  -5   2   6      450.98      446.69      9.32 o 
  -4   2   6      395.45      372.01      8.51 o 
  -3   2   6     1894.96     1996.20     16.08 o 
  -2   2   6        3.73       14.41      4.95 o 
  -1   2   6      299.82      304.88      7.00 o 
   0   2   6        7.53        4.94      5.33 o 
   1   2   6      182.17      195.26      7.57 o 
   2   2   6      574.23      564.57     10.21 o 
   3   2   6      509.76      553.89      8.66 o 
   4   2   6        4.20        8.53      6.89 o 
   5   2   6      151.04      192.50     11.69 o 
   6   2   6      168.38      192.21     12.54 o 
   7   2   6      253.93      238.62     15.75 o 
   8   2   6       88.48      114.02     14.26 o 
   9   2   6       24.04       21.01     12.14 o 
  10   2   6       65.55       54.91     15.92 o 
  11   2   6        1.42       20.75     15.39 o 
  12   2   6        1.21      -15.05     15.05 o 
  13   2   6        0.36      -16.35     16.35 o 
 -14   3   6        8.30        9.51     19.27 o 
 -13   3   6       81.52       58.83     15.05 o 
 -12   3   6       96.61       94.19     15.43 o 
 -11   3   6       98.42       88.00     19.78 o 
 -10   3   6      377.56      401.46     17.83 o 
  -9   3   6       35.61       49.54     11.69 o 
  -8   3   6      317.11      299.63     15.21 o 
  -7   3   6       80.05       65.80     11.53 o 
  -6   3   6        6.87       -2.19      9.73 o 
  -5   3   6        9.37       -5.27      9.25 o 
  -4   3   6       14.80       17.39      7.05 o 
  -3   3   6       11.10       26.05      6.73 o 
  -2   3   6      183.04      185.79      8.36 o 
  -1   3   6      154.58      171.31      8.94 o 
   0   3   6       58.93       70.28      7.79 o 
   1   3   6      813.58      804.31     13.22 o 
   2   3   6        0.54        3.43      8.43 o 
   3   3   6      551.98      564.33     14.67 o 
   4   3   6      102.37       94.89     10.45 o 
   5   3   6       84.91      118.81     12.28 o 
   6   3   6      238.44      241.53     14.43 o 
   7   3   6      137.62      151.50     14.36 o 
   8   3   6        1.33        6.30     12.04 o 
   9   3   6       11.02       -4.73     12.47 o 
  10   3   6       29.83       19.63     13.83 o 
  11   3   6       13.55        5.59     15.49 o 
  12   3   6       14.73       20.81     17.88 o 
 -13   4   6       10.85        5.99     17.07 o 
 -12   4   6      130.66      149.84     19.66 o 
 -11   4   6      134.84       92.89     17.51 o 
 -10   4   6      135.61      126.90     16.34 o 
  -9   4   6      228.48      222.92     16.93 o 
  -8   4   6       63.09       57.13     13.46 o 
  -7   4   6       90.98       79.56     12.01 o 
  -6   4   6      422.14      395.58     15.38 o 
  -5   4   6      190.65      199.72     12.50 o 
  -4   4   6        1.29       -1.97     10.28 o 
  -3   4   6        1.04        3.01      9.94 o 
  -2   4   6       17.15       22.44      9.26 o 
  -1   4   6       31.80       61.14      9.75 o 
   0   4   6       24.04       15.20     10.08 o 
   1   4   6        7.39        6.90     10.24 o 
   2   4   6        1.66       14.61     10.80 o 
   3   4   6      133.81      169.29     13.24 o 
   4   4   6      146.29      187.91     13.52 o 
   5   4   6      538.48      550.77     16.62 o 
   6   4   6      210.86      187.87     15.59 o 
   7   4   6        1.86      -12.02     12.02 o 
   8   4   6      120.79      114.39     15.46 o 
   9   4   6        3.01      -12.55     12.55 o 
  10   4   6        0.62       -7.93     14.20 o 
  11   4   6        5.25      -17.59     19.27 o 
 -11   5   6       55.05       30.66     18.24 o 
 -10   5   6        2.21        4.05     16.37 o 
  -9   5   6        3.71      -10.55     14.87 o 
  -8   5   6       75.68       64.39     16.08 o 
  -7   5   6        0.96        8.21     14.40 o 
  -6   5   6        7.62      -13.50     13.50 o 
  -5   5   6       44.25       49.68     27.45 o 
  -4   5   6       14.52       -0.12     14.65 o 
  -3   5   6       51.82       62.58     12.54 o 
  -2   5   6      109.57      139.89     14.31 o 
  -1   5   6      596.42      587.77     22.58 o 
   0   5   6        3.21       -1.91     14.85 o 
   1   5   6      365.39      352.55     14.79 o 
   2   5   6       72.48       74.55     12.23 o 
   3   5   6      285.58      251.74     14.71 o 
   4   5   6       18.97        7.46     11.58 o 
   5   5   6       86.17       93.93     13.32 o 
   6   5   6       62.75       80.86     17.98 o 
   7   5   6       23.90       16.70     16.00 o 
   8   5   6        0.02      -15.51     15.51 o 
   9   5   6       16.62      -14.65     19.15 o 
  -8   6   6        6.67       31.18     21.23 o 
  -7   6   6       23.01       18.08     24.17 o 
  -6   6   6        0.93        0.33     22.73 o 
  -5   6   6        0.26      -16.32     21.69 o 
  -4   6   6      161.64      120.46     26.86 o 
  -3   6   6       10.50       38.50     27.60 o 
  -2   6   6        6.81       -6.95     16.28 o 
  -1   6   6      261.64      276.64     27.36 o 
   0   6   6      151.26      159.67     21.40 o 
   1   6   6      104.59      100.37     17.45 o 
   2   6   6       45.00       32.38     15.95 o 
   3   6   6       96.13       53.23     17.12 o 
   4   6   6       40.03       48.14     17.48 o 
   5   6   6       35.56        8.40     15.07 o 
 -16   1   7        3.18        5.55     17.81 o 
 -15   1   7        2.47       16.48     13.22 o 
 -14   1   7        6.75       30.68     14.15 o 
 -13   1   7      148.86      155.69     16.14 o 
 -12   1   7       35.60       50.99     13.27 o 
 -11   1   7       42.42       61.38     13.59 o 
 -10   1   7       32.83       47.06     11.75 o 
  -9   1   7        4.67       -0.82     10.04 o 
  -8   1   7      217.40      215.27     10.79 o 
  -7   1   7      317.66      345.37     10.04 o 
  -6   1   7        5.29        8.34      5.58 o 
  -5   1   7      278.49      304.66      8.12 o 
  -4   1   7     1571.21     1516.79     13.47 o 
  -3   1   7      873.43      862.20      9.79 o 
  -2   1   7        0.01       -1.12      3.94 o 
  -1   1   7      116.69      117.38      6.08 o 
   0   1   7      284.68      264.46      5.68 o 
   1   1   7      189.33      206.78      6.03 o 
   2   1   7        2.09       -2.85      5.99 o 
   3   1   7       17.44       27.77      5.82 o 
   4   1   7       17.14       28.79      7.36 o 
   5   1   7        1.87       -2.16      6.90 o 
   6   1   7        4.83       -5.96      8.07 o 
   7   1   7      125.94      146.45     10.45 o 
   8   1   7      293.81      303.64     14.86 o 
   9   1   7       39.78       26.99     12.23 o 
  10   1   7        0.84      -13.88     13.88 o 
  11   1   7      145.58      121.42     17.91 o 
  12   1   7        2.38       11.34     15.92 o 
  13   1   7       13.90       11.92     20.98 o 
 -15   2   7       24.46       -0.10     14.83 o 
 -14   2   7        0.45       11.97     13.79 o 
 -13   2   7       21.39        1.14     14.66 o 
 -12   2   7        2.77       -3.42     12.74 o 
 -11   2   7       77.40       77.25     13.63 o 
 -10   2   7        0.16      -12.03     12.03 o 
  -9   2   7      151.09      173.08     13.38 o 
  -8   2   7       60.00       67.55      9.82 o 
  -7   2   7      610.05      641.35     13.73 o 
  -6   2   7     2008.52     1964.77     17.87 o 
  -5   2   7      553.70      523.29     10.03 o 
  -4   2   7       41.92       58.76      6.19 o 
  -3   2   7      515.48      522.86     10.98 o 
  -2   2   7       46.36       56.12      5.56 o 
  -1   2   7      158.58      172.29      6.45 o 
   0   2   7        4.84        7.65      5.63 o 
   1   2   7      157.58      159.23      7.60 o 
   2   2   7      908.20      930.71     12.82 o 
   3   2   7       29.87       43.56     10.31 o 
   4   2   7        1.02       -6.59      7.28 o 
   5   2   7       13.23        9.28      9.56 o 
   6   2   7       59.75       84.84     11.65 o 
   7   2   7        3.06      -10.74     10.74 o 
   8   2   7      286.67      307.61     17.72 o 
   9   2   7       10.06      -11.41     11.41 o 
  10   2   7        1.14      -16.24     16.24 o 
  11   2   7       91.58       85.68     17.30 o 
  12   2   7        0.11       -1.44     16.58 o 
 -14   3   7        5.88      -14.02     14.02 o 
 -13   3   7        3.14        1.08     19.02 o 
 -12   3   7        0.01        1.37     13.26 o 
 -11   3   7        3.47       -6.55     12.65 o 
 -10   3   7      191.78      216.99     16.28 o 
  -9   3   7     1144.06     1061.60     21.11 o 
  -8   3   7      193.71      211.15     14.33 o 
  -7   3   7       73.50       80.86     11.80 o 
  -6   3   7       28.26       34.14     10.42 o 
  -5   3   7        4.49       -6.11      7.32 o 
  -4   3   7      300.77      290.95     10.14 o 
  -3   3   7      230.32      254.20      9.41 o 
  -2   3   7      119.85      142.10      8.90 o 
  -1   3   7      825.99      820.87     13.48 o 
   0   3   7      846.98      928.78     14.35 o 
   1   3   7      427.26      427.38     11.36 o 
   2   3   7        5.30        9.36      8.99 o 
   3   3   7       70.58       98.52     14.28 o 
   4   3   7      125.72      127.69     12.10 o 
   5   3   7        0.72       -1.48     11.10 o 
   6   3   7      127.63      133.26     13.04 o 
   7   3   7        0.40       -4.37     11.49 o 
   8   3   7      108.82      100.51     14.17 o 
   9   3   7       30.29       16.23     13.46 o 
  10   3   7        6.56      -12.97     12.97 o 
  11   3   7      242.99      254.81     32.88 o 
  12   3   7       15.08       22.60     18.07 o 
 -13   4   7       99.13       77.34     19.23 o 
 -12   4   7      137.95      137.17     19.49 o 
 -11   4   7       36.78       36.94     25.08 o 
 -10   4   7       29.66       26.75     14.88 o 
  -9   4   7       41.98       54.22     17.19 o 
  -8   4   7       46.04       46.32     12.64 o 
  -7   4   7      137.30      135.43     12.65 o 
  -6   4   7      108.98      109.07     13.36 o 
  -5   4   7       11.86        3.72     10.57 o 
  -4   4   7      473.65      483.10     15.43 o 
  -3   4   7      102.04       91.42     11.74 o 
  -2   4   7       10.06       33.18      9.72 o 
  -1   4   7      109.42      120.24     10.83 o 
   0   4   7       84.16       92.79     11.61 o 
   1   4   7       39.11       49.13     11.34 o 
   2   4   7       28.63       23.83     10.98 o 
   3   4   7      270.64      326.59     14.59 o 
   4   4   7      147.68      163.74     16.58 o 
   5   4   7       44.88       49.84     11.24 o 
   6   4   7       92.38      117.23     14.59 o 
   7   4   7       39.89       28.34     13.31 o 
   8   4   7        8.91       -5.19     15.36 o 
   9   4   7        0.44      -13.24     15.14 o 
  10   4   7        3.73      -18.78     18.78 o 
 -11   5   7       41.76       53.62     25.81 o 
 -10   5   7       24.07       15.43     20.85 o 
  -9   5   7        6.98      -16.88     16.88 o 
  -8   5   7        1.76        8.99     14.83 o 
  -7   5   7      118.49      125.70     17.30 o 
  -6   5   7       69.65       54.59     15.19 o 
  -5   5   7       11.96       -0.53     11.65 o 
  -4   5   7        5.03       -8.34     10.64 o 
  -3   5   7      171.65      203.19     17.22 o 
  -2   5   7      738.71      670.90     28.06 o 
  -1   5   7      110.15      100.90     15.44 o 
   0   5   7      436.44      458.45     20.26 o 
   1   5   7       13.13       10.33     12.04 o 
   2   5   7       86.95      112.33     19.61 o 
   3   5   7       12.46        6.27     12.57 o 
   4   5   7       63.11       67.73     14.48 o 
   5   5   7        2.60       -3.83     14.73 o 
   6   5   7      164.89      177.40     19.57 o 
   7   5   7       12.78       -1.69     16.13 o 
   8   5   7        0.28        2.59     17.00 o 
  -7   6   7       20.79       15.19     24.77 o 
  -6   6   7        0.45      -22.58     22.58 o 
  -5   6   7       38.68       67.25     26.68 o 
  -4   6   7       59.55       48.16     24.66 o 
  -3   6   7       85.76       71.99     19.51 o 
  -2   6   7       91.37       94.91     20.24 o 
  -1   6   7       57.92       33.82     17.71 o 
   0   6   7      638.82      576.26     23.83 o 
   1   6   7      130.26      122.54     18.15 o 
   2   6   7      444.57      414.64     25.79 o 
   3   6   7        6.44       -5.93     15.94 o 
   4   6   7       43.97       41.91     16.19 o 
   5   6   7       33.94       43.71     18.59 o 
 -16   0   8       16.82        6.79     27.16 o 
 -15   0   8        3.16        0.69     23.21 o 
 -14   0   8        0.19       16.81     22.72 o 
 -13   0   8      384.65      394.61     24.28 o 
 -12   0   8      140.59      124.93     19.04 o 
 -11   0   8       82.69      131.49     22.44 o 
 -10   0   8       64.86       65.74     17.47 o 
  -9   0   8        0.10      -14.00     14.00 o 
  -8   0   8      407.40      401.08     19.26 o 
  -7   0   8      139.04      151.73     10.94 o 
  -6   0   8        0.01        0.17      7.80 o 
  -5   0   8      214.08      219.23     15.78 o 
  -4   0   8      883.07      928.21     23.50 o 
  -3   0   8       96.66       89.08      7.47 o 
  -2   0   8     1841.40     1827.15     24.11 o 
  -1   0   8      863.55      819.89     13.72 o 
   0   0   8     2525.50     2547.05     27.29 o 
   1   0   8     1697.21     1654.12     19.11 o 
   2   0   8     1047.81     1117.66     16.88 o 
   3   0   8       52.56       74.31      9.48 o 
   4   0   8     1303.15     1218.10     20.68 o 
   5   0   8       75.78      121.19     12.47 o 
   6   0   8        0.31      -10.98     10.98 o 
   7   0   8      269.66      250.07     16.47 o 
   8   0   8       71.16       95.10     14.75 o 
   9   0   8     1245.99     1233.80     39.96 o 
  10   0   8      247.16      260.47     21.91 o 
  11   0   8       46.14       35.15     22.97 o 
  12   0   8       10.90      -18.42     30.76 o 
  13   0   8       49.77       69.32     38.74 o 
 -16   1   8        6.12       45.45     45.98 o 
 -15   1   8      193.47      197.85     18.23 o 
 -14   1   8       17.77       18.05     14.12 o 
 -13   1   8       26.70       24.05     13.57 o 
 -12   1   8       22.62       32.58     13.01 o 
 -11   1   8       35.96       28.15     11.42 o 
 -10   1   8      148.44      184.66     13.90 o 
  -9   1   8       69.70       69.55     11.78 o 
  -8   1   8       10.54        1.02      8.31 o 
  -7   1   8      201.59      201.44     10.05 o 
  -6   1   8      728.63      762.46     11.27 o 
  -5   1   8      169.60      193.83      8.00 o 
  -4   1   8      457.95      443.87      8.64 o 
  -3   1   8        0.02       -1.22      4.49 o 
  -2   1   8        0.00       -4.75      4.75 o 
  -1   1   8       13.73       13.15      5.62 o 
   0   1   8     3130.67     3143.55     21.91 o 
   1   1   8      310.26      308.90      7.05 o 
   2   1   8      521.00      518.89      9.00 o 
   3   1   8     1064.93     1066.18     12.64 o 
   4   1   8       36.95       57.62      7.29 o 
   5   1   8       73.53       87.31      8.61 o 
   6   1   8      514.09      514.77     12.69 o 
   7   1   8      835.74      816.70     15.35 o 
   8   1   8        2.01        4.95     15.48 o 
   9   1   8       14.39        6.42     12.01 o 
  10   1   8        1.59        5.81     14.77 o 
  11   1   8        0.06       33.99     16.61 o 
  12   1   8      157.86      153.99     19.53 o 
  13   1   8       47.51       57.96     23.09 o 
 -15   2   8       24.95        4.16     15.15 o 
 -14   2   8       92.11      113.12     16.42 o 
 -13   2   8      233.42      246.50     18.00 o 
 -12   2   8        9.67        2.91     12.96 o 
 -11   2   8      372.63      368.69     19.91 o 
 -10   2   8       42.48       43.13     12.96 o 
  -9   2   8      498.47      471.85     16.28 o 
  -8   2   8       15.81       19.48      9.93 o 
  -7   2   8      102.08      139.82      9.69 o 
  -6   2   8     1242.99     1304.91     15.16 o 
  -5   2   8       14.56       17.41      6.29 o 
  -4   2   8      520.35      530.02      9.94 o 
  -3   2   8       29.84       45.55      5.93 o 
  -2   2   8     1483.50     1512.22     13.75 o 
  -1   2   8      187.84      192.65      6.56 o 
   0   2   8      386.36      378.62      9.09 o 
   1   2   8      747.05      723.25     11.49 o 
   2   2   8      705.83      754.91     12.35 o 
   3   2   8        4.32       17.34      7.38 o 
   4   2   8      594.44      612.02     13.40 o 
   5   2   8      120.73      130.72     11.67 o 
   6   2   8       77.97       84.42     15.90 o 
   7   2   8        0.83      -10.39     10.39 o 
   8   2   8       31.84       36.04     12.36 o 
   9   2   8       31.83       53.98     13.35 o 
  10   2   8        0.19      -12.42     15.16 o 
  11   2   8       17.05        6.82     17.46 o 
  12   2   8       45.93       40.42     18.11 o 
 -14   3   8        6.49      -14.32     14.32 o 
 -13   3   8        0.72       -0.90     13.46 o 
 -12   3   8       91.85       97.23     15.48 o 
 -11   3   8       33.04       30.75     13.49 o 
 -10   3   8      180.18      196.69     19.30 o 
  -9   3   8      166.51      202.78     13.95 o 
  -8   3   8       28.24       32.08     16.00 o 
  -7   3   8       48.54       41.37     11.65 o 
  -6   3   8       20.11       18.89     10.29 o 
  -5   3   8      198.94      206.69     10.27 o 
  -4   3   8       52.47       70.65      8.21 o 
  -3   3   8      633.55      628.33     12.91 o 
  -2   3   8        2.24        6.50      7.53 o 
  -1   3   8      221.29      215.91     10.27 o 
   0   3   8      731.02      765.81     17.12 o 
   1   3   8      243.48      259.39     10.72 o 
   2   3   8      298.23      303.91     12.90 o 
   3   3   8       84.69      105.19     11.38 o 
   4   3   8      363.16      369.05     14.79 o 
   5   3   8      282.87      297.63     14.72 o 
   6   3   8       29.90       34.89     11.07 o 
   7   3   8       43.55       38.77     12.60 o 
   8   3   8      107.18       79.97     17.53 o 
   9   3   8        4.70      -12.47     12.47 o 
  10   3   8       12.53       40.97     16.25 o 
  11   3   8        3.33        2.79     20.05 o 
 -13   4   8        0.11        7.79     17.39 o 
 -12   4   8        9.52       -1.07     16.16 o 
 -11   4   8        0.12      -10.91     12.96 o 
 -10   4   8       13.34       11.30     12.29 o 
  -9   4   8       36.55       38.64     12.37 o 
  -8   4   8       33.66        6.90     11.12 o 
  -7   4   8       17.70        5.97     11.41 o 
  -6   4   8        3.30      -11.07     11.07 o 
  -5   4   8      706.18      671.56     16.85 o 
  -4   4   8        0.71      -10.02     10.02 o 
  -3   4   8      359.05      342.07     14.43 o 
  -2   4   8       12.97        7.33      9.39 o 
  -1   4   8      143.08      175.17     14.69 o 
   0   4   8       13.94       10.70     12.26 o 
   1   4   8        7.80      -11.70     11.70 o 
   2   4   8      143.16      165.67     14.88 o 
   3   4   8     1414.41     1336.96     25.07 o 
   4   4   8       62.48       64.08     15.13 o 
   5   4   8       60.76       51.58     13.17 o 
   6   4   8      268.88      307.77     21.59 o 
   7   4   8        2.44      -14.57     14.57 o 
   8   4   8      117.21       88.85     17.68 o 
   9   4   8       52.23       58.49     22.86 o 
  10   4   8       66.40       45.13     18.94 o 
 -11   5   8      202.24      225.09     31.83 o 
 -10   5   8       19.66       24.73     19.92 o 
  -9   5   8       11.84        0.43     17.67 o 
  -8   5   8      271.40      288.82     23.73 o 
  -7   5   8        2.97      -14.75     14.75 o 
  -6   5   8        2.58        7.54     14.13 o 
  -5   5   8        1.91       -2.42     13.64 o 
  -4   5   8       16.12        3.97     13.48 o 
  -3   5   8      213.21      201.41     17.30 o 
  -2   5   8       20.03        6.43     13.37 o 
  -1   5   8       33.80       43.66     16.99 o 
   0   5   8        0.06        0.87     18.28 o 
   1   5   8        0.03        3.24     13.98 o 
   2   5   8       30.08       22.92     12.93 o 
   3   5   8       29.37       10.45     12.91 o 
   4   5   8        1.15       14.16     13.64 o 
   5   5   8      116.39       71.54     18.12 o 
   6   5   8      124.47      116.84     18.72 o 
   7   5   8        0.26        4.29     16.62 o 
   8   5   8        1.21      -16.79     16.79 o 
  -7   6   8        0.19       -2.71     24.02 o 
  -6   6   8      101.81      106.44     26.77 o 
  -5   6   8       62.77       76.62     25.41 o 
  -4   6   8       57.50       54.12     24.44 o 
  -3   6   8       16.80       27.39     18.31 o 
  -2   6   8       40.68       65.02     16.61 o 
  -1   6   8       53.65       41.36     16.23 o 
   0   6   8        1.05       -3.58     15.15 o 
   1   6   8       13.76      -14.59     14.59 o 
   2   6   8        0.41       -5.29     15.65 o 
   3   6   8      131.57      166.29     34.11 o 
   4   6   8       85.95      107.40     17.31 o 
 -15   1   9        8.10        6.74     14.48 o 
 -14   1   9      355.49      381.09     26.61 o 
 -13   1   9        6.99        4.10     13.35 o 
 -12   1   9      162.11      194.27     16.18 o 
 -11   1   9       17.14       10.54     11.09 o 
 -10   1   9       76.67      130.53     18.55 o 
  -9   1   9        7.21        8.92     10.52 o 
  -8   1   9       18.35       -0.34      8.67 o 
  -7   1   9      621.11      654.61     17.42 o 
  -6   1   9      954.91      949.75     14.00 o 
  -5   1   9      593.75      583.34     10.17 o 
  -4   1   9     1072.72     1095.13     12.12 o 
  -3   1   9      734.31      768.90      9.47 o 
  -2   1   9        0.21        1.58      5.35 o 
  -1   1   9      265.52      278.42      8.01 o 
   0   1   9       95.77      108.20      6.75 o 
   1   1   9        9.90       14.61      4.99 o 
   2   1   9       10.71        7.97      5.60 o 
   3   1   9      281.13      300.58      9.04 o 
   4   1   9       24.05       23.54      7.56 o 
   5   1   9      722.90      708.95     13.53 o 
   6   1   9      430.50      426.68     14.33 o 
   7   1   9       50.12       42.86     10.69 o 
   8   1   9       51.85       69.06     13.05 o 
   9   1   9       71.28       72.12     14.23 o 
  10   1   9       22.35       23.61     21.11 o 
  11   1   9       35.09       16.02     20.23 o 
  12   1   9       13.12      -10.81     16.45 o 
 -15   2   9       28.96       33.20     15.64 o 
 -14   2   9       71.90       36.71     19.92 o 
 -13   2   9        5.25        5.07     12.42 o 
 -12   2   9      232.10      246.23     15.93 o 
 -11   2   9      416.58      443.75     16.89 o 
 -10   2   9      207.53      235.74     14.77 o 
  -9   2   9        1.19       -8.14     11.04 o 
  -8   2   9      273.01      247.29     12.46 o 
  -7   2   9      150.77      171.51     10.95 o 
  -6   2   9      232.21      232.71      9.81 o 
  -5   2   9       70.26       86.85      7.59 o 
  -4   2   9      113.12      135.75      7.56 o 
  -3   2   9      324.88      343.55      8.51 o 
  -2   2   9      439.85      449.30     10.03 o 
  -1   2   9      643.18      636.36      9.14 o 
   0   2   9      278.00      288.51      8.36 o 
   1   2   9       95.23       84.42      7.39 o 
   2   2   9       38.92       48.66     10.81 o 
   3   2   9      106.18      124.40      9.33 o 
   4   2   9        1.53       -0.48      8.45 o 
   5   2   9       12.17       19.46     10.63 o 
   6   2   9        1.94      -10.73     10.73 o 
   7   2   9       33.93       40.32     11.22 o 
   8   2   9       75.08       57.22     13.25 o 
   9   2   9        5.15        6.38     12.58 o 
  10   2   9       12.17       -3.16     15.28 o 
  11   2   9       15.01       15.45     19.77 o 
  12   2   9        0.40       22.85     23.83 o 
 -14   3   9        0.44        6.31     15.27 o 
 -13   3   9       77.00      101.33     17.81 o 
 -12   3   9        9.15        9.61     16.63 o 
 -11   3   9        9.71       -3.76     12.61 o 
 -10   3   9        0.52       -2.31     12.21 o 
  -9   3   9      271.95      270.34     14.68 o 
  -8   3   9      727.66      687.06     16.81 o 
  -7   3   9        5.31        0.06     11.08 o 
  -6   3   9      350.40      339.60     14.36 o 
  -5   3   9       30.61       46.61      8.49 o 
  -4   3   9      138.08      135.37     13.11 o 
  -3   3   9      258.51      249.61     13.11 o 
  -2   3   9      290.92      305.79     12.88 o 
  -1   3   9       53.24       75.34     10.28 o 
   0   3   9     1173.51     1228.29     24.23 o 
   1   3   9      206.02      222.27     12.44 o 
   2   3   9       33.86       50.51     12.36 o 
   3   3   9        6.49        5.28     14.90 o 
   4   3   9      221.03      245.00     16.25 o 
   5   3   9       98.31       97.49     14.03 o 
   6   3   9        3.81       -0.21     11.93 o 
   7   3   9      102.36       95.35     16.63 o 
   8   3   9       33.94       33.81     16.06 o 
   9   3   9        3.24       -6.63     15.33 o 
  10   3   9       62.21       67.09     22.38 o 
  11   3   9       58.75       16.23     39.82 o 
 -13   4   9       19.88      -10.01     20.02 o 
 -12   4   9        8.86       -5.95     15.55 o 
 -11   4   9       58.76       62.33     16.64 o 
 -10   4   9        9.11        7.12     13.30 o 
  -9   4   9        0.55       -8.33     12.49 o 
  -8   4   9      245.10      228.57     18.58 o 
  -7   4   9       73.93       95.21     15.18 o 
  -6   4   9       28.39       37.70     13.83 o 
  -5   4   9       67.06       58.01     14.58 o 
  -4   4   9        1.16        0.01     11.54 o 
  -3   4   9       90.06      110.53     12.97 o 
  -2   4   9        1.82      -10.33     10.33 o 
  -1   4   9       38.05       22.89     12.26 o 
   0   4   9       25.18       19.35     12.35 o 
   1   4   9       49.79       59.45     13.11 o 
   2   4   9       11.84        7.93     11.83 o 
   3   4   9      544.68      543.12     18.75 o 
   4   4   9        6.56       -1.99     11.04 o 
   5   4   9        1.19       -5.87     12.16 o 
   6   4   9      105.05      109.81     17.16 o 
   7   4   9       18.46       23.11     15.20 o 
   8   4   9        0.54       -1.39     15.63 o 
   9   4   9        1.95      -16.55     16.55 o 
 -10   5   9       42.69       25.82     19.91 o 
  -9   5   9       44.66       36.81     19.50 o 
  -8   5   9      180.56      159.47     16.67 o 
  -7   5   9        9.20       13.94     15.52 o 
  -6   5   9        0.66      -14.03     14.03 o 
  -5   5   9       32.54       46.59     15.07 o 
  -4   5   9      207.43      216.31     18.10 o 
  -3   5   9       89.81       73.92     20.86 o 
  -2   5   9       69.07       76.44     17.60 o 
  -1   5   9      167.89      178.34     17.78 o 
   0   5   9      339.58      319.76     16.88 o 
   1   5   9      389.30      387.52     18.03 o 
   2   5   9        0.33       11.67     12.89 o 
   3   5   9        0.89      -12.73     12.73 o 
   4   5   9       84.49       52.91     16.36 o 
   5   5   9       57.73       57.88     16.41 o 
   6   5   9       52.58       66.76     17.88 o 
   7   5   9        1.71        2.85     16.99 o 
  -7   6   9        0.90        1.22     24.36 o 
  -6   6   9       36.38       10.53     42.54 o 
  -5   6   9       56.73       36.56     32.19 o 
  -4   6   9       16.07       18.51     23.66 o 
  -3   6   9      121.79      113.65     17.76 o 
  -2   6   9      389.04      344.85     21.12 o 
  -1   6   9       31.29       25.68     16.16 o 
   0   6   9       26.33       -1.51     15.68 o 
   1   6   9       64.79       77.40     20.56 o 
   2   6   9       18.79       19.60     17.18 o 
   3   6   9        5.28       -7.85     16.82 o 
   4   6   9       13.13        3.79     19.97 o 
 -16   0  10        1.67       18.21     26.07 o 
 -15   0  10       45.28       26.73     24.01 o 
 -14   0  10       34.83       17.92     18.67 o 
 -13   0  10       36.54       26.78     17.73 o 
 -12   0  10        9.77      -11.66     15.87 o 
 -11   0  10      611.34      622.37     25.95 o 
 -10   0  10      184.76      229.18     21.11 o 
  -9   0  10      797.98      813.55     25.60 o 
  -8   0  10       12.36        0.13     13.48 o 
  -7   0  10        0.89        3.43      9.41 o 
  -6   0  10      757.02      764.89     16.66 o 
  -5   0  10      537.45      508.43     13.69 o 
  -4   0  10     1496.97     1517.93     20.72 o 
  -3   0  10       23.29       46.79      7.15 o 
  -2   0  10      654.20      696.87     12.36 o 
  -1   0  10     1271.43     1256.97     21.99 o 
   0   0  10     2372.68     2613.69     25.86 o 
   1   0  10      228.36      271.47     10.95 o 
   2   0  10      543.48      578.34     15.50 o 
   3   0  10        1.03       -0.32     10.79 o 
   4   0  10      137.95      149.58     18.83 o 
   5   0  10        2.47        7.45     12.08 o 
   6   0  10        4.47        8.08     13.10 o 
   7   0  10      602.56      600.20     20.15 o 
   8   0  10     1345.31     1262.23     26.38 o 
   9   0  10       28.35       -8.55     15.91 o 
  10   0  10      144.19      130.70     34.76 o 
  11   0  10        1.22        7.03     30.19 o 
  12   0  10       44.28       18.99     34.38 o 
 -15   1  10      119.02      126.11     17.43 o 
 -14   1  10      246.05      250.16     18.70 o 
 -13   1  10      100.69      112.11     15.90 o 
 -12   1  10       37.00       12.73     13.04 o 
 -11   1  10       64.63       89.15     12.37 o 
 -10   1  10       39.61       32.70     11.99 o 
  -9   1  10      281.02      276.97     14.50 o 
  -8   1  10        8.58       -8.80      8.80 o 
  -7   1  10      483.31      458.51     12.26 o 
  -6   1  10     1126.05     1190.85     14.36 o 
  -5   1  10       11.05       12.01      6.05 o 
  -4   1  10      690.40      719.09     13.53 o 
  -3   1  10     1001.52     1016.69     13.16 o 
  -2   1  10      299.18      288.65     10.20 o 
  -1   1  10       69.83       81.11      7.16 o 
   0   1  10        0.03       -4.00      6.43 o 
   1   1  10       26.08       35.98      5.51 o 
   2   1  10      389.11      418.10      9.38 o 
   3   1  10       98.88      115.01      8.21 o 
   4   1  10       20.11       21.12      8.16 o 
   5   1  10       86.30       82.49     10.38 o 
   6   1  10      174.92      197.04     12.53 o 
   7   1  10        1.15        3.06     10.60 o 
   8   1  10       92.85       70.27     13.37 o 
   9   1  10       21.08       11.84     12.79 o 
  10   1  10      211.79      221.82     19.54 o 
  11   1  10        4.25       -6.01     20.96 o 
  12   1  10      271.20      303.79     35.21 o 
 -15   2  10        2.01       11.46     15.39 o 
 -14   2  10       19.52       16.26     17.42 o 
 -13   2  10      166.27      186.69     17.13 o 
 -12   2  10      555.62      530.08     20.31 o 
 -11   2  10       57.59       71.91     13.75 o 
 -10   2  10        0.15        2.29     14.49 o 
  -9   2  10      336.03      325.91     15.46 o 
  -8   2  10      269.04      264.37     12.97 o 
  -7   2  10      247.86      248.98     12.08 o 
  -6   2  10      697.55      712.44     12.98 o 
  -5   2  10      529.38      536.96     11.63 o 
  -4   2  10       71.42       93.17      7.52 o 
  -3   2  10        0.14       -2.66      6.75 o 
  -2   2  10      539.70      565.46     11.26 o 
  -1   2  10        5.19       -5.08      7.70 o 
   0   2  10       89.30      131.06      9.18 o 
   1   2  10       42.78       45.02      9.61 o 
   2   2  10      361.84      369.38     13.24 o 
   3   2  10        4.81       -0.36      9.52 o 
   4   2  10       19.58       13.71     12.00 o 
   5   2  10      464.40      416.83     17.91 o 
   6   2  10        0.39       -8.30     11.85 o 
   7   2  10       17.93       13.24     13.76 o 
   8   2  10       42.26        5.15     14.37 o 
   9   2  10        2.18        3.16     14.88 o 
  10   2  10      253.33      301.68     52.61 o 
  11   2  10        4.39       10.71     19.87 o 
 -14   3  10       38.74       54.67     18.52 o 
 -13   3  10        6.76        2.79     15.93 o 
 -12   3  10       39.32       52.63     16.38 o 
 -11   3  10       29.48      -19.61     19.61 o 
 -10   3  10       14.97       38.78     14.53 o 
  -9   3  10       18.85       13.66     11.94 o 
  -8   3  10      431.37      427.16     17.63 o 
  -7   3  10      465.72      486.82     17.89 o 
  -6   3  10        9.71       -0.11     10.47 o 
  -5   3  10      133.79      162.58     12.07 o 
  -4   3  10        0.99        3.64      9.74 o 
  -3   3  10        2.79       -4.06     10.64 o 
  -2   3  10       21.29        1.46      9.65 o 
  -1   3  10      506.80      523.83     20.33 o 
   0   3  10      441.84      402.82     14.45 o 
   1   3  10      246.58      263.57     13.36 o 
   2   3  10       14.08       -6.30     12.52 o 
   3   3  10        4.29      -12.21     12.45 o 
   4   3  10      263.10      241.52     16.06 o 
   5   3  10       35.33       24.83     12.44 o 
   6   3  10       15.56        5.49     12.41 o 
   7   3  10       80.10       72.08     16.68 o 
   8   3  10        2.08        5.14     15.61 o 
   9   3  10      122.82      130.99     18.82 o 
  10   3  10       50.93       50.38     18.56 o 
 -12   4  10        0.86        0.93     15.66 o 
 -11   4  10       86.64       97.86     17.67 o 
 -10   4  10       60.16       41.89     19.77 o 
  -9   4  10       33.19       39.76     15.30 o 
  -8   4  10        5.66        2.25     13.94 o 
  -7   4  10       70.85       71.17     14.72 o 
  -6   4  10      149.10      159.21     17.39 o 
  -5   4  10     1003.01      980.85     23.34 o 
  -4   4  10      117.86      122.08     14.30 o 
  -3   4  10      817.09      855.59     18.58 o 
  -2   4  10      120.01      141.85     13.49 o 
  -1   4  10      150.15      183.76     15.14 o 
   0   4  10        0.18       -1.80     11.79 o 
   1   4  10        0.20      -11.25     11.25 o 
   2   4  10      161.46      175.57     14.96 o 
   3   4  10      142.70      138.34     15.67 o 
   4   4  10       85.61       96.50     14.74 o 
   5   4  10       15.54       -3.04     12.71 o 
   6   4  10       81.13       64.29     24.81 o 
   7   4  10       14.48       17.41     15.57 o 
   8   4  10        4.84       21.47     16.57 o 
   9   4  10       57.79       68.76     19.49 o 
 -10   5  10       85.54      102.46     22.13 o 
  -9   5  10       69.31       77.84     20.33 o 
  -8   5  10        3.48       28.11     15.44 o 
  -7   5  10       94.32      121.88     21.74 o 
  -6   5  10      109.84      135.95     17.56 o 
  -5   5  10       24.97       33.24     15.08 o 
  -4   5  10        0.34       -7.55     13.61 o 
  -3   5  10      150.85      147.23     19.47 o 
  -2   5  10        5.14       32.17     14.53 o 
  -1   5  10        0.55       -9.89     13.90 o 
   0   5  10        1.96      -11.95     11.95 o 
   1   5  10       66.89       76.56     15.00 o 
   2   5  10        4.89        8.09     12.84 o 
   3   5  10       32.78       20.83     13.67 o 
   4   5  10        3.11      -13.12     13.12 o 
   5   5  10       13.87       -1.07     15.19 o 
   6   5  10       54.21       34.35     17.64 o 
   7   5  10        7.66        0.69     17.51 o 
  -6   6  10       16.44        7.12     26.68 o 
  -5   6  10        7.70       -4.84     24.29 o 
  -4   6  10       40.54       56.62     21.90 o 
  -3   6  10      144.11      125.36     18.45 o 
  -2   6  10       34.78       30.85     16.39 o 
  -1   6  10        8.39       18.64     19.05 o 
   0   6  10        0.67      -15.52     15.52 o 
   1   6  10       27.97        5.96     16.75 o 
   2   6  10        1.95      -17.87     17.87 o 
   3   6  10        0.95       10.32     23.98 o 
 -15   1  11       59.23       71.80     16.76 o 
 -14   1  11      356.29      406.63     29.92 o 
 -13   1  11       15.51       16.28     13.84 o 
 -12   1  11        0.28       -1.88     12.94 o 
 -11   1  11        0.15        5.01     11.03 o 
 -10   1  11       93.38      102.41     12.76 o 
  -9   1  11      204.11      245.17     14.36 o 
  -8   1  11       23.68       22.51      9.50 o 
  -7   1  11        2.22       -4.45      7.51 o 
  -6   1  11        0.05       -3.76      6.89 o 
  -5   1  11       13.23       20.45      6.33 o 
  -4   1  11       18.44       11.47      7.27 o 
  -3   1  11       72.52       73.43      7.16 o 
  -2   1  11      412.76      425.70      9.85 o 
  -1   1  11        5.76        6.22      6.13 o 
   0   1  11       18.42       22.93      6.51 o 
   1   1  11        3.45        1.82      6.78 o 
   2   1  11      349.99      366.57     11.15 o 
   3   1  11      501.71      489.25     17.44 o 
   4   1  11        8.61       -2.61      8.87 o 
   5   1  11      222.79      230.24     12.51 o 
   6   1  11      475.98      466.72     17.89 o 
   7   1  11        0.80        7.72     11.88 o 
   8   1  11        0.06      -13.37     13.76 o 
   9   1  11        1.93      -14.33     14.33 o 
  10   1  11        1.22      -17.48     17.48 o 
  11   1  11       38.45       18.15     22.09 o 
 -15   2  11       55.06       41.21     18.69 o 
 -14   2  11        1.56        1.78     16.42 o 
 -13   2  11       71.09       67.34     15.03 o 
 -12   2  11      216.75      240.37     17.35 o 
 -11   2  11       12.03        1.74     12.52 o 
 -10   2  11       32.65       35.94     12.52 o 
  -9   2  11     1078.51     1057.93     20.61 o 
  -8   2  11      300.52      301.01     14.87 o 
  -7   2  11       22.72       28.83     10.73 o 
  -6   2  11      302.10      318.28     13.93 o 
  -5   2  11       38.01       59.19      9.20 o 
  -4   2  11      476.18      470.26     12.21 o 
  -3   2  11       16.43       27.63      7.72 o 
  -2   2  11      329.91      302.55     11.99 o 
  -1   2  11       29.12       17.18     11.48 o 
   0   2  11       93.36       84.69     10.03 o 
   1   2  11      161.13      171.32     11.57 o 
   2   2  11       44.43       55.09      9.58 o 
   3   2  11      577.50      554.52     15.70 o 
   4   2  11       31.60       44.66     13.34 o 
   5   2  11       62.54       93.67     16.70 o 
   6   2  11      208.03      215.22     15.71 o 
   7   2  11      454.62      433.02     18.15 o 
   8   2  11        8.10      -14.14     14.14 o 
   9   2  11       20.18       26.32     15.98 o 
  10   2  11      137.77      131.55     25.28 o 
  11   2  11        8.85       37.53     22.22 o 
 -14   3  11        2.29       19.13     18.50 o 
 -13   3  11        0.22      -16.52     16.52 o 
 -12   3  11      296.54      263.82     20.95 o 
 -11   3  11      324.65      313.89     20.62 o 
 -10   3  11      496.24      452.53     22.86 o 
  -9   3  11      222.16      226.36     15.96 o 
  -8   3  11       35.59       -5.12     11.70 o 
  -7   3  11      286.73      244.60     16.18 o 
  -6   3  11       46.93       36.62     12.48 o 
  -5   3  11      119.27      127.41     14.92 o 
  -4   3  11       31.06       34.57     10.66 o 
  -3   3  11       35.40       36.29     10.72 o 
  -2   3  11       40.84       34.70     10.75 o 
  -1   3  11      310.70      322.05     14.14 o 
   0   3  11      441.63      409.88     14.98 o 
   1   3  11      748.97      727.12     20.84 o 
   2   3  11      182.47      215.64     16.01 o 
   3   3  11      105.57      103.79     12.87 o 
   4   3  11        0.49       16.10     12.59 o 
   5   3  11        0.53       -4.96     11.92 o 
   6   3  11       34.33       17.73     22.69 o 
   7   3  11        8.55       -1.15     31.88 o 
   8   3  11       18.66       23.47     15.72 o 
   9   3  11      180.94      241.26     21.37 o 
  10   3  11       80.10       80.75     32.05 o 
 -12   4  11        6.97        2.11     16.26 o 
 -11   4  11        1.17        9.04     17.09 o 
 -10   4  11       29.00       32.44     18.89 o 
  -9   4  11       21.22       15.57     14.84 o 
  -8   4  11        7.78      -12.29     13.74 o 
  -7   4  11       20.61       16.02     14.23 o 
  -6   4  11      498.52      458.08     28.19 o 
  -5   4  11       44.69       49.67     12.34 o 
  -4   4  11      355.09      383.25     16.52 o 
  -3   4  11      952.30      936.54     19.37 o 
  -2   4  11      172.39      204.15     12.69 o 
  -1   4  11       56.30       54.18     12.81 o 
   0   4  11        2.95      -11.39     11.39 o 
   1   4  11       79.63       97.07     13.69 o 
   2   4  11        2.53       13.01     12.20 o 
   3   4  11      158.64      168.63     16.88 o 
   4   4  11       91.01      103.56     17.50 o 
   5   4  11       50.35       49.64     14.26 o 
   6   4  11        7.08       -1.47     17.72 o 
   7   4  11       43.57       16.26     16.12 o 
   8   4  11       56.44       45.99     17.96 o 
 -10   5  11        3.45      -19.05     19.05 o 
  -9   5  11       96.02      119.99     31.04 o 
  -8   5  11       80.77       93.45     17.45 o 
  -7   5  11        6.74      -10.57     14.66 o 
  -6   5  11      419.48      396.84     21.12 o 
  -5   5  11       25.70        9.31     22.40 o 
  -4   5  11        3.45      -15.05     15.05 o 
  -3   5  11        1.41       -4.96     13.80 o 
  -2   5  11        1.23        0.07     14.29 o 
  -1   5  11      358.22      375.75     20.43 o 
   0   5  11       46.47       59.59     13.97 o 
   1   5  11      244.08      222.87     21.40 o 
   2   5  11       17.30       22.63     13.87 o 
   3   5  11      116.47      122.92     16.15 o 
   4   5  11       17.24       33.87     14.52 o 
   5   5  11       17.71       16.89     16.31 o 
   6   5  11      172.38      198.47     25.49 o 
  -6   6  11       41.11       18.70     25.63 o 
  -5   6  11        7.67       16.98     19.24 o 
  -4   6  11       10.31       -2.87     18.63 o 
  -3   6  11       67.87       70.74     27.96 o 
  -2   6  11        2.26      -13.99     15.99 o 
  -1   6  11      140.02      126.86     19.85 o 
   0   6  11       19.06       -9.47     16.46 o 
   1   6  11       14.90        0.12     17.50 o 
   2   6  11        1.99        8.92     18.11 o 
 -15   0  12      187.73      201.59     29.31 o 
 -14   0  12      518.50      581.90     38.33 o 
 -13   0  12       40.72       12.43     25.14 o 
 -12   0  12      175.48      220.90     21.32 o 
 -11   0  12       45.34       63.32     16.68 o 
 -10   0  12       44.06       31.23     16.11 o 
  -9   0  12     1506.24     1492.68     32.27 o 
  -8   0  12      756.43      754.70     24.10 o 
  -7   0  12        0.18       -0.17     11.18 o 
  -6   0  12       55.38       78.11     11.16 o 
  -5   0  12      245.72      289.61     12.76 o 
  -4   0  12      712.43      674.91     14.61 o 
  -3   0  12       14.50        5.00     10.61 o 
  -2   0  12      529.99      557.46     18.60 o 
  -1   0  12      176.86      171.54     14.00 o 
   0   0  12     1573.46     1698.27     21.67 o 
   1   0  12      499.23      489.13     21.51 o 
   2   0  12      158.96      186.20     13.21 o 
   3   0  12       17.49       25.14     11.50 o 
   4   0  12       87.87       89.43     13.57 o 
   5   0  12       10.23       -6.04     13.09 o 
   6   0  12      148.02      180.20     15.74 o 
   7   0  12       45.26       65.91     16.15 o 
   8   0  12     1182.00     1181.79     38.00 o 
   9   0  12       20.15       28.68     29.63 o 
 -15   1  12        0.08      -14.67     14.67 o 
 -14   1  12      115.16      143.16     22.73 o 
 -13   1  12      477.63      467.99     20.22 o 
 -12   1  12      268.33      257.90     15.69 o 
 -11   1  12      475.42      465.78     16.67 o 
 -10   1  12      173.43      179.35     19.81 o 
  -9   1  12        1.94       13.46     11.23 o 
  -8   1  12       73.61      104.50     11.75 o 
  -7   1  12       14.45       13.77     11.38 o 
  -6   1  12      774.03      745.27     14.15 o 
  -5   1  12        1.64       -6.83      7.46 o 
  -4   1  12       53.12       75.53      8.26 o 
  -3   1  12      178.95      192.86      9.11 o 
  -2   1  12      304.72      338.47     10.04 o 
  -1   1  12       32.94       26.44      7.05 o 
   0   1  12       18.85       23.35      7.41 o 
   1   1  12      115.95      126.56      9.13 o 
   2   1  12       75.43       80.17     12.25 o 
   3   1  12       20.07       32.01     10.38 o 
   4   1  12       37.60       37.34     12.27 o 
   5   1  12      508.78      521.88     16.48 o 
   6   1  12      374.86      348.95     15.23 o 
   7   1  12        0.15       12.37     12.12 o 
   8   1  12       19.36      -10.43     13.96 o 
   9   1  12       23.97       56.67     19.55 o 
  10   1  12       42.25       29.64     19.60 o 
  11   1  12       12.08       19.65     24.17 o 
 -15   2  12        0.57       11.01     32.23 o 
 -14   2  12       47.74       63.05     17.87 o 
 -13   2  12       13.35       11.39     15.92 o 
 -12   2  12       36.24       40.65     15.82 o 
 -11   2  12      849.32      850.39     25.79 o 
 -10   2  12        0.41      -13.24     13.24 o 
  -9   2  12        0.62        2.82     11.00 o 
  -8   2  12      234.20      241.69     14.57 o 
  -7   2  12      183.70      198.40     13.55 o 
  -6   2  12        3.29       -8.80      8.80 o 
  -5   2  12       15.63        4.58      8.84 o 
  -4   2  12       54.21       42.73      8.78 o 
  -3   2  12      241.36      240.12     12.33 o 
  -2   2  12       18.42       34.57      9.59 o 
  -1   2  12      233.58      216.20     12.27 o 
   0   2  12      412.98      421.36     13.93 o 
   1   2  12       35.36       46.71     10.52 o 
   2   2  12        1.39       -0.44     10.10 o 
   3   2  12     1614.42     1604.09     23.27 o 
   4   2  12       44.06       41.29     13.38 o 
   5   2  12       18.40       15.81     13.98 o 
   6   2  12       80.24       92.37     14.17 o 
   7   2  12      164.24      195.76     16.62 o 
   8   2  12        5.47       -4.99     14.77 o 
   9   2  12        0.14       -2.99     17.28 o 
  10   2  12        0.79       -6.11     20.20 o 
 -14   3  12        1.17       13.75     17.84 o 
 -13   3  12        0.53      -15.27     15.27 o 
 -12   3  12       52.08       61.38     28.76 o 
 -11   3  12       10.14       -5.06     14.33 o 
 -10   3  12        1.95       -1.79     14.10 o 
  -9   3  12      738.61      733.63     21.01 o 
  -8   3  12        1.52        3.61     11.78 o 
  -7   3  12      130.75      134.66     20.31 o 
  -6   3  12      286.13      277.87     15.71 o 
  -5   3  12       19.66       37.92     11.19 o 
  -4   3  12      620.29      625.38     18.65 o 
  -3   3  12        8.22        6.51     10.89 o 
  -2   3  12        3.43        5.13     10.86 o 
  -1   3  12     1081.44     1061.59     18.61 o 
   0   3  12        0.14      -10.48     10.48 o 
   1   3  12       49.32       43.98     13.01 o 
   2   3  12        8.05       -5.82     12.18 o 
   3   3  12        0.74       -9.38     11.56 o 
   4   3  12       66.97       50.85     13.38 o 
   5   3  12       95.69       95.32     14.56 o 
   6   3  12       12.90       33.37     13.62 o 
   7   3  12       17.51       21.10     15.55 o 
   8   3  12        8.65        5.87     15.63 o 
   9   3  12       38.74       32.01     17.45 o 
 -12   4  12        0.43       -7.82     18.85 o 
 -11   4  12        0.19        4.05     17.37 o 
 -10   4  12        9.47      -14.35     14.35 o 
  -9   4  12        9.36       -2.37     17.30 o 
  -8   4  12      132.65      161.36     17.69 o 
  -7   4  12       45.41       24.75     14.78 o 
  -6   4  12        0.08      -12.74     13.22 o 
  -5   4  12        1.83       -7.23     11.52 o 
  -4   4  12       11.01        8.74     11.84 o 
  -3   4  12       73.83      110.65     15.08 o 
  -2   4  12       75.09       56.68     11.78 o 
  -1   4  12        5.84        6.25     11.96 o 
   0   4  12        0.92        0.26     11.70 o 
   1   4  12      172.14      172.12     15.34 o 
   2   4  12      126.90      134.17     20.86 o 
   3   4  12      230.94      225.02     24.52 o 
   4   4  12       11.36       -4.72     13.07 o 
   5   4  12       17.02       28.22     18.16 o 
   6   4  12        8.58       19.79     15.89 o 
   7   4  12      105.19      121.62     19.34 o 
   8   4  12       34.92       43.42     18.17 o 
 -10   5  12       32.61       23.63     19.93 o 
  -9   5  12       20.69       -3.50     16.18 o 
  -8   5  12      205.08      230.57     20.68 o 
  -7   5  12       70.48       55.60     16.39 o 
  -6   5  12        8.18       -3.97     14.78 o 
  -5   5  12      174.83      179.02     21.66 o 
  -4   5  12        0.00      -13.72     13.72 o 
  -3   5  12       70.00       49.46     15.46 o 
  -2   5  12       17.44       -6.01     16.11 o 
  -1   5  12       22.67       41.17     15.70 o 
   0   5  12        1.23       11.86     13.13 o 
   1   5  12        0.33       -3.39     12.93 o 
   2   5  12       52.15       40.63     14.68 o 
   3   5  12        8.13       24.72     14.17 o 
   4   5  12        8.15       11.96     14.33 o 
   5   5  12        9.64       -7.45     16.67 o 
  -5   6  12       33.15       63.02     24.55 o 
  -4   6  12      179.91      230.67     27.91 o 
  -3   6  12        6.26        6.59     18.71 o 
  -2   6  12        5.13       25.29     17.87 o 
  -1   6  12        9.17      -20.37     20.37 o 
   0   6  12        6.11      -16.80     16.80 o 
 -15   1  13       38.75       22.40     17.81 o 
 -14   1  13      441.32      449.61     58.03 o 
 -13   1  13       57.81       73.64     17.11 o 
 -12   1  13      118.23       91.70     15.21 o 
 -11   1  13      232.89      232.02     18.40 o 
 -10   1  13       56.20       73.24     13.11 o 
  -9   1  13      634.79      637.98     19.56 o 
  -8   1  13      285.30      288.04     14.65 o 
  -7   1  13        5.98        2.70      9.05 o 
  -6   1  13      615.39      594.39     13.79 o 
  -5   1  13      601.42      577.45     13.20 o 
  -4   1  13       11.45       -8.06      8.06 o 
  -3   1  13      794.49      781.25     13.62 o 
  -2   1  13      300.18      281.56     10.46 o 
  -1   1  13       45.66       54.53     10.38 o 
   0   1  13        1.37       -6.09      9.20 o 
   1   1  13       41.21       44.98     10.06 o 
   2   1  13      189.92      222.63     12.86 o 
   3   1  13        3.12        1.28     10.55 o 
   4   1  13        0.34       -5.80     10.96 o 
   5   1  13     2671.40     2562.96     34.79 o 
   6   1  13        1.80      -10.62     10.62 o 
   7   1  13       79.64       84.25     14.20 o 
   8   1  13      243.72      259.93     25.70 o 
   9   1  13       21.31       31.98     24.09 o 
  10   1  13        1.06        9.68     32.09 o 
 -14   2  13      283.95      269.41     24.60 o 
 -13   2  13        0.01        1.96     15.33 o 
 -12   2  13       76.95       66.38     25.28 o 
 -11   2  13      131.04      127.08     21.00 o 
 -10   2  13        0.60       -9.77     13.13 o 
  -9   2  13       99.53       97.35     12.26 o 
  -8   2  13      213.14      243.35     14.46 o 
  -7   2  13      276.65      267.52     14.60 o 
  -6   2  13      125.76      140.77     11.39 o 
  -5   2  13      348.11      353.64     13.80 o 
  -4   2  13      156.44      182.10     12.28 o 
  -3   2  13        2.59        6.14      9.66 o 
  -2   2  13      177.95      195.00     12.51 o 
  -1   2  13       75.85       73.54     11.94 o 
   0   2  13       17.17       18.54     10.18 o 
   1   2  13      111.53       94.73     12.29 o 
   2   2  13      387.02      350.95     14.87 o 
   3   2  13     1101.51     1024.35     20.13 o 
   4   2  13       55.83       31.01     14.73 o 
   5   2  13       16.37        0.05     12.20 o 
   6   2  13       15.22       11.53     13.19 o 
   7   2  13      202.52      191.11     18.12 o 
   8   2  13       26.04       24.96     15.78 o 
   9   2  13      120.81      141.38     32.30 o 
  10   2  13        7.85       -0.54     20.76 o 
 -13   3  13       14.10        7.88     16.88 o 
 -12   3  13       77.19       49.77     18.42 o 
 -11   3  13       34.98       21.34     15.35 o 
 -10   3  13       23.23       26.08     15.18 o 
  -9   3  13       11.28       37.05     13.22 o 
  -8   3  13        0.19        1.84     13.24 o 
  -7   3  13       49.85       66.19     14.69 o 
  -6   3  13       69.04       74.61     12.94 o 
  -5   3  13      282.38      284.38     14.44 o 
  -4   3  13      383.63      365.19     15.50 o 
  -3   3  13        3.65       11.97     11.11 o 
  -2   3  13       78.87       66.39     12.13 o 
  -1   3  13       46.44       55.18     11.88 o 
   0   3  13      574.06      564.47     16.74 o 
   1   3  13      216.90      218.26     15.61 o 
   2   3  13       39.41       34.13     12.48 o 
   3   3  13       36.36       44.19     12.73 o 
   4   3  13        9.29       -9.98     12.34 o 
   5   3  13      200.67      196.09     16.91 o 
   6   3  13        2.08       -7.55     13.31 o 
   7   3  13      344.44      321.22     27.38 o 
   8   3  13        6.82       16.86     16.71 o 
   9   3  13       32.67       13.89     22.96 o 
 -12   4  13       23.92       41.60     20.64 o 
 -11   4  13      108.46      111.48     21.49 o 
 -10   4  13       78.06       73.06     17.00 o 
  -9   4  13        0.09        7.49     15.06 o 
  -8   4  13      126.22      129.75     18.67 o 
  -7   4  13       35.45       35.26     14.86 o 
  -6   4  13       30.27       23.61     14.75 o 
  -5   4  13       50.63       45.63     12.85 o 
  -4   4  13       66.26       75.68     17.39 o 
  -3   4  13      432.92      439.08     20.45 o 
  -2   4  13        9.64       -2.61     13.82 o 
  -1   4  13      140.14      148.90     15.00 o 
   0   4  13       14.19       20.05     12.63 o 
   1   4  13       52.88       64.49     13.76 o 
   2   4  13      305.16      291.97     17.50 o 
   3   4  13        0.07       -1.45     13.61 o 
   4   4  13       19.93       -0.74     13.00 o 
   5   4  13       42.64       40.38     14.34 o 
   6   4  13        0.83      -15.16     15.16 o 
   7   4  13       28.51       22.23     18.01 o 
  -9   5  13       26.72       29.39     17.45 o 
  -8   5  13        0.07      -15.19     15.19 o 
  -7   5  13        2.34      -10.57     19.88 o 
  -6   5  13       50.63       30.25     20.31 o 
  -5   5  13       56.34       33.81     20.28 o 
  -4   5  13       40.62       44.64     15.54 o 
  -3   5  13       73.98       74.58     16.29 o 
  -2   5  13       16.48        3.83     14.95 o 
  -1   5  13        2.79        4.85     14.56 o 
   0   5  13       18.43        2.93     13.11 o 
   1   5  13       23.96       30.00     13.98 o 
   2   5  13      120.04      178.31     17.37 o 
   3   5  13        7.51        2.95     14.22 o 
   4   5  13      150.81      147.67     18.01 o 
 -15   0  14       40.31       62.48     39.31 o 
 -14   0  14      491.83      439.53     43.06 o 
 -13   0  14       65.63       65.78     23.97 o 
 -11   0  14      653.04      683.59     57.93 o 
 -10   0  14      257.90      254.91     26.20 o 
  -9   0  14     1676.35     1622.78     43.65 o 
  -8   0  14      912.71      837.36     34.17 o 
  -7   0  14      404.74      380.20     36.45 o 
  -6   0  14        2.14       13.89     14.09 o 
  -5   0  14        6.02       -1.61     13.44 o 
  -4   0  14      266.25      263.02     18.07 o 
  -3   0  14       23.43       31.56     23.85 o 
  -2   0  14      282.56      285.10     17.57 o 
  -1   0  14      308.85      312.57     21.65 o 
   0   0  14       69.31       78.08     16.34 o 
   1   0  14        5.11        8.02     14.40 o 
   2   0  14      998.81      998.74     27.58 o 
   3   0  14       79.49       94.64     17.74 o 
   4   0  14       38.29       37.68     16.77 o 
   5   0  14        5.89        7.29     18.27 o 
   6   0  14        1.54       15.40     39.40 o 
   7   0  14       15.72       24.38     33.61 o 
   8   0  14        1.87       72.77     21.75 o 
 -15   1  14       37.39       29.94     18.60 o 
 -14   1  14       23.35      -13.36     16.00 o 
 -13   1  14       65.65       50.29     16.60 o 
 -12   1  14       10.09        6.68     13.18 o 
 -11   1  14       21.90        5.90     18.23 o 
 -10   1  14       26.21       18.41     16.81 o 
  -9   1  14       56.12       39.75     12.57 o 
  -8   1  14       32.59       18.27     11.22 o 
  -7   1  14      619.62      599.57     14.84 o 
  -6   1  14        3.95       -8.71      8.71 o 
  -5   1  14      225.77      241.87     11.52 o 
  -4   1  14       17.72       11.58      9.62 o 
  -3   1  14        5.89       23.93      9.83 o 
  -2   1  14       26.26       29.89     10.69 o 
  -1   1  14        5.75       12.23      9.96 o 
   0   1  14      120.81      164.43     13.96 o 
   1   1  14        3.14       19.50     11.87 o 
   2   1  14      320.47      302.71     16.40 o 
   3   1  14        3.75      -14.58     15.41 o 
   4   1  14       37.17       34.90     12.65 o 
   5   1  14       99.95      144.49     17.56 o 
   6   1  14      110.19       75.30     16.37 o 
   7   1  14        0.92      -13.62     13.62 o 
   8   1  14        4.26       -5.46     17.36 o 
   9   1  14      189.89      200.44     41.61 o 
  10   1  14       31.03       45.96     35.32 o 
 -14   2  14       65.35       58.10     18.19 o 
 -13   2  14      117.84       91.48     18.09 o 
 -12   2  14       46.33       28.90     15.85 o 
 -11   2  14      144.62      160.13     18.21 o 
 -10   2  14        1.55      -12.73     13.62 o 
  -9   2  14        6.59        9.15     10.95 o 
  -8   2  14      173.97      175.08     13.26 o 
  -7   2  14       46.34       24.70     11.11 o 
  -6   2  14        6.78       -0.67      9.79 o 
  -5   2  14        6.11       10.79     10.78 o 
  -4   2  14       32.92       32.52     10.90 o 
  -3   2  14      717.49      719.46     17.19 o 
  -2   2  14      209.18      204.00     13.29 o 
  -1   2  14       53.29       47.73     11.15 o 
   0   2  14      192.70      226.92     13.68 o 
   1   2  14       56.33       48.72     11.71 o 
   2   2  14      394.48      377.19     15.10 o 
   3   2  14      171.97      169.85     13.39 o 
   4   2  14        0.01      -11.84     11.84 o 
   5   2  14       70.03       91.72     14.64 o 
   6   2  14      283.84      274.69     17.71 o 
   7   2  14        0.00      -10.70     13.15 o 
   8   2  14        3.47       -9.82     17.38 o 
   9   2  14        1.51       -5.27     20.60 o 
 -13   3  14      150.87       96.33     19.27 o 
 -12   3  14      101.20       87.80     17.82 o 
 -11   3  14       33.93       42.59     15.99 o 
 -10   3  14      113.87      117.66     19.46 o 
  -9   3  14       61.96       46.09     15.24 o 
  -8   3  14       58.46       25.59     16.67 o 
  -7   3  14       20.34       21.54     14.63 o 
  -6   3  14        1.45        3.24     11.36 o 
  -5   3  14       44.34       64.46     11.65 o 
  -4   3  14       13.07       18.60     15.19 o 
  -3   3  14      194.19      196.02     13.81 o 
  -2   3  14      268.29      268.98     14.31 o 
  -1   3  14       36.50       24.29     10.96 o 
   0   3  14      995.86      961.22     19.76 o 
   1   3  14      344.71      367.79     16.83 o 
   2   3  14        1.32       -7.53     10.61 o 
   3   3  14       31.38       33.50     12.92 o 
   4   3  14       63.38       71.66     14.48 o 
   5   3  14        7.48       13.27     13.33 o 
   6   3  14      116.20      105.91     16.05 o 
   7   3  14        0.00       -9.78     19.93 o 
   8   3  14      173.96      170.31     21.16 o 
 -11   4  14       66.66       88.50     28.20 o 
 -10   4  14       79.94       86.57     17.56 o 
  -9   4  14        6.75      -12.35     14.36 o 
  -8   4  14        0.24        2.05     14.76 o 
  -7   4  14       13.71       12.99     14.55 o 
  -6   4  14      190.75      177.65     18.18 o 
  -5   4  14       69.22       66.94     13.94 o 
  -4   4  14        8.28        6.43     11.04 o 
  -3   4  14      247.59      253.85     14.99 o 
  -2   4  14       16.82       21.27     12.80 o 
  -1   4  14        0.05        8.58     12.85 o 
   0   4  14       17.42       12.04     12.85 o 
   1   4  14       20.52       35.37     13.64 o 
   2   4  14       79.50       72.52     15.26 o 
   3   4  14      139.87      147.00     16.26 o 
   4   4  14       15.09       -7.99     13.41 o 
   5   4  14       13.65        8.66     14.11 o 
   6   4  14        0.46      -11.15     16.53 o 
  -9   5  14        6.45      -16.49     16.49 o 
  -8   5  14       23.14       18.28     16.78 o 
  -7   5  14        0.20      -10.72     16.12 o 
  -6   5  14      199.14      181.72     19.83 o 
  -5   5  14        0.66       13.91     18.47 o 
  -4   5  14        1.96      -10.56     14.67 o 
  -3   5  14        6.54      -16.34     16.34 o 
  -2   5  14       50.03       77.60     19.02 o 
  -1   5  14      104.24       98.23     17.42 o 
   0   5  14        0.75        0.81     13.21 o 
   1   5  14      194.19      190.31     17.74 o 
   2   5  14        0.12       -4.35     14.03 o 
   3   5  14        2.29       -5.53     13.32 o 
   4   5  14       14.22        7.95     63.90 o 
 -15   1  15      182.26      203.85     47.88 o 
 -14   1  15      248.61      263.05     41.18 o 
 -13   1  15       27.21       31.92     19.40 o 
 -12   1  15        3.09        6.64     15.20 o 
 -11   1  15      380.80      398.43     24.86 o 
 -10   1  15       35.15       16.38     14.47 o 
  -9   1  15        0.09      -12.40     13.06 o 
  -8   1  15       22.64       21.79     12.63 o 
  -7   1  15      418.79      379.30     15.18 o 
  -6   1  15      262.39      265.97     14.20 o 
  -5   1  15       84.42      108.73     11.97 o 
  -4   1  15       46.70       37.78     10.85 o 
  -3   1  15       25.81       17.90     10.32 o 
  -2   1  15       52.08       49.23     10.64 o 
  -1   1  15      122.41      123.69     13.66 o 
   0   1  15       28.08       24.03     12.54 o 
   1   1  15      201.92      227.14     15.95 o 
   2   1  15      144.31      151.30     18.80 o 
   3   1  15      264.52      256.40     16.12 o 
   4   1  15        0.33      -11.32     11.32 o 
   5   1  15        2.42        0.15     12.34 o 
   6   1  15       36.44       49.22     15.75 o 
   7   1  15      267.67      251.71     19.80 o 
   8   1  15        3.62       13.48     21.56 o 
   9   1  15        0.98       33.80     36.08 o 
 -14   2  15        0.96       -8.65     17.41 o 
 -13   2  15        4.71       -7.48     15.97 o 
 -12   2  15       88.65      113.35     17.95 o 
 -11   2  15       35.91       60.89     16.23 o 
 -10   2  15       62.48       51.35     14.98 o 
  -9   2  15       20.67        7.20     13.65 o 
  -8   2  15      104.47      115.06     17.96 o 
  -7   2  15       31.75       32.47     10.87 o 
  -6   2  15        8.68       11.70     10.70 o 
  -5   2  15      252.04      260.76     14.22 o 
  -4   2  15       38.48       37.33     11.24 o 
  -3   2  15     1873.15     1821.15     24.84 o 
  -2   2  15      123.73      127.02     12.81 o 
  -1   2  15       11.41       15.76     11.09 o 
   0   2  15      264.15      267.19     16.84 o 
   1   2  15        3.31        1.87     12.00 o 
   2   2  15       35.17       62.15     12.85 o 
   3   2  15     1388.79     1307.68     39.85 o 
   4   2  15       71.77       47.93     15.38 o 
   5   2  15      636.22      602.22     23.72 o 
   6   2  15       88.12       93.28     17.65 o 
   7   2  15       11.20       -9.96     15.29 o 
   8   2  15        1.81        3.35     18.75 o 
 -13   3  15       17.22       -3.87     18.34 o 
 -12   3  15        5.18      -11.92     20.59 o 
 -11   3  15      117.62      123.08     20.13 o 
 -10   3  15       18.58       16.07     21.41 o 
  -9   3  15        8.00        8.12     15.79 o 
  -8   3  15      145.51      135.24     25.88 o 
  -7   3  15       80.14       87.61     27.25 o 
  -6   3  15       30.27       13.07     11.94 o 
  -5   3  15       52.73       55.80     11.60 o 
  -4   3  15        9.57       10.78     10.54 o 
  -3   3  15        7.66      -10.24     10.24 o 
  -2   3  15        6.34       10.63     10.46 o 
  -1   3  15      120.30      156.15     16.47 o 
   0   3  15     2238.54     2164.73     52.77 o 
   1   3  15      148.38      156.53     16.32 o 
   2   3  15        0.52      -11.79     11.79 o 
   3   3  15        2.26       -0.63     12.61 o 
   4   3  15        4.09       19.37     13.59 o 
   5   3  15      118.27      129.56     16.17 o 
   6   3  15       55.88       67.27     15.59 o 
   7   3  15       62.85       49.55     23.19 o 
 -11   4  15        0.06      -18.13     18.13 o 
 -10   4  15        8.65        9.64     17.60 o 
  -9   4  15        0.77        0.99     14.80 o 
  -8   4  15       63.20       66.27     16.31 o 
  -7   4  15        9.24      -14.00     14.00 o 
  -6   4  15      220.89      212.45     18.89 o 
  -5   4  15       18.67       -9.77     12.55 o 
  -4   4  15      120.39      161.82     17.47 o 
  -3   4  15       93.52      110.49     13.30 o 
  -2   4  15      509.45      474.38     19.02 o 
  -1   4  15        0.01        2.10     12.57 o 
   0   4  15      240.28      261.53     17.38 o 
   1   4  15        8.70        9.27     13.50 o 
   2   4  15      328.30      327.71     18.39 o 
   3   4  15       27.16       34.60     14.31 o 
   4   4  15      115.29      115.25     16.44 o 
   5   4  15        0.11       20.37     14.93 o 
   6   4  15      172.37      203.08     43.88 o 
  -8   5  15        7.43      -16.63     16.63 o 
  -7   5  15        0.01      -16.21     16.21 o 
  -6   5  15      110.60      116.16     22.08 o 
  -5   5  15        5.97       10.71     26.29 o 
  -4   5  15       71.83       86.84     15.70 o 
  -3   5  15       43.13        3.85     15.33 o 
  -2   5  15      157.50      125.23     18.64 o 
  -1   5  15        4.75      -18.80     19.10 o 
   0   5  15        0.69      -13.31     13.31 o 
   1   5  15        0.10       -8.28     13.85 o 
   2   5  15      130.92      106.40     17.43 o 
 -14   0  16        0.01       13.45     23.70 o 
 -13   0  16      194.47      201.73     28.94 o 
 -12   0  16       35.99       10.95     41.97 o 
 -11   0  16       30.38       50.87     22.91 o 
 -10   0  16      209.76      265.66     26.55 o 
  -9   0  16     1411.07     1510.39     43.00 o 
  -8   0  16      168.70      239.10     69.25 o 
  -7   0  16      359.90      378.17     21.67 o 
  -6   0  16       19.92       21.86     16.29 o 
  -5   0  16       33.66       33.55     16.11 o 
  -4   0  16       14.02       15.42     15.72 o 
  -3   0  16       32.09        7.83     14.71 o 
  -2   0  16     1081.70     1055.26     27.59 o 
  -1   0  16      355.07      311.28     20.58 o 
   0   0  16      780.93      780.03     31.67 o 
   1   0  16      761.66      704.35     25.20 o 
   2   0  16      445.13      402.08     27.46 o 
   3   0  16       74.24      103.26     31.63 o 
   4   0  16       12.42       -6.97     31.24 o 
   5   0  16        5.81       21.08     20.05 o 
   6   0  16        1.53      -16.19     19.60 o 
   7   0  16      248.03      211.36     30.97 o 
   8   0  16      363.10      428.98     43.53 o 
 -14   1  16       70.37       82.62     23.59 o 
 -13   1  16      135.04      152.27     22.43 o 
 -12   1  16       47.16       56.98     16.61 o 
 -11   1  16      711.03      705.43     29.03 o 
 -10   1  16       33.55       31.91     14.91 o 
  -9   1  16        9.05        8.56     15.92 o 
  -8   1  16       11.77        9.96     13.91 o 
  -7   1  16        0.51      -12.57     13.65 o 
  -6   1  16      879.36      851.14     18.66 o 
  -5   1  16        0.19       -6.21     10.63 o 
  -4   1  16       11.44        2.67     12.37 o 
  -3   1  16        0.28       -2.51     10.48 o 
  -2   1  16      224.90      241.23     16.13 o 
  -1   1  16      268.67      262.25     16.37 o 
   0   1  16      381.01      376.85     17.39 o 
   1   1  16      284.00      268.20     16.29 o 
   2   1  16      426.63      433.90     17.80 o 
   3   1  16        3.05       -4.66     11.81 o 
   4   1  16      106.24      114.19     14.47 o 
   5   1  16       43.93       71.07     14.42 o 
   6   1  16       72.88       57.31     16.54 o 
   7   1  16       73.71       86.34     29.08 o 
   8   1  16        5.23       11.50     23.16 o 
 -14   2  16       73.76       79.57     22.91 o 
 -13   2  16        9.32       -4.46     21.15 o 
 -12   2  16       16.94       -5.59     18.01 o 
 -11   2  16       45.95       15.81     22.64 o 
 -10   2  16        1.73        3.94     14.67 o 
  -9   2  16        6.33      -11.95     11.95 o 
  -8   2  16       56.69       51.18     13.65 o 
  -7   2  16        1.88       -3.18     13.20 o 
  -6   2  16      215.62      250.44     15.70 o 
  -5   2  16       11.23        1.30     14.28 o 
  -4   2  16       82.51       50.99     13.09 o 
  -3   2  16     1002.86      933.49     22.22 o 
  -2   2  16      417.38      405.30     17.75 o 
  -1   2  16        0.52        1.62     11.94 o 
   0   2  16      145.57      160.84     15.05 o 
   1   2  16      208.65      237.57     15.98 o 
   2   2  16        7.29        0.71     16.88 o 
   3   2  16      527.17      534.30     37.47 o 
   4   2  16      104.43       77.27     16.77 o 
   5   2  16       10.38       19.68     15.94 o 
   6   2  16       16.03       31.02     16.73 o 
   7   2  16        4.29      -14.28     17.95 o 
   8   2  16       14.33       22.28     20.72 o 
 -12   3  16       24.81        7.16     28.05 o 
 -11   3  16      203.73      200.65     22.80 o 
 -10   3  16        0.61      -15.44     15.44 o 
  -9   3  16       53.66        9.91     17.63 o 
  -8   3  16       12.98       -7.23     13.90 o 
  -7   3  16        8.03        1.57     12.30 o 
  -6   3  16       14.72       12.49     12.18 o 
  -5   3  16       77.26       68.24     12.12 o 
  -4   3  16        8.56        3.58     10.83 o 
  -3   3  16        2.45      -10.40     10.40 o 
  -2   3  16        0.30        6.68     10.71 o 
  -1   3  16      252.73      223.07     14.36 o 
   0   3  16      488.39      481.83     18.66 o 
   1   3  16      153.51      186.81     16.03 o 
   2   3  16       89.39       87.06     17.05 o 
   3   3  16      334.24      323.81     20.52 o 
   4   3  16        8.17       -3.59     18.55 o 
   5   3  16       12.87       26.81     15.89 o 
   6   3  16       42.50       32.84     17.62 o 
   7   3  16        8.60       -1.64     20.18 o 
 -10   4  16        0.76       29.84     18.91 o 
  -9   4  16       39.73       28.23     16.32 o 
  -8   4  16       67.16       84.71     17.00 o 
  -7   4  16       26.78       14.21     15.07 o 
  -6   4  16        0.06        5.58     14.56 o 
  -5   4  16        2.19       15.74     14.83 o 
  -4   4  16       12.16      -11.47     11.47 o 
  -3   4  16       78.73       88.45     14.67 o 
  -2   4  16       38.82       38.89     13.59 o 
  -1   4  16        2.59       10.35     12.96 o 
   0   4  16       30.79       23.91     13.53 o 
   1   4  16       11.33        9.07     13.34 o 
   2   4  16        5.38        2.14     19.23 o 
   3   4  16       21.64       19.89     14.11 o 
   4   4  16       44.17       68.25     16.20 o 
   5   4  16       42.69       55.72     17.64 o 
  -7   5  16        0.05      -20.61     20.61 o 
  -6   5  16        8.55        5.43     19.36 o 
  -5   5  16       16.93       37.52     19.94 o 
  -4   5  16        5.55        8.42     15.75 o 
  -3   5  16        3.96        4.20     16.05 o 
  -2   5  16        2.50       11.79     16.27 o 
  -1   5  16       97.98      113.10     18.43 o 
   0   5  16        0.04        9.64     14.80 o 
   1   5  16       23.10       33.81     24.73 o 
 -14   1  17       12.57        3.67     20.13 o 
 -13   1  17        0.20       -9.85     18.34 o 
 -12   1  17       54.87       64.28     17.35 o 
 -11   1  17        0.06        0.66     22.31 o 
 -10   1  17        8.73       40.85     18.53 o 
  -9   1  17       31.01       25.60     14.43 o 
  -8   1  17      222.10      232.47     15.86 o 
  -7   1  17        2.16       12.52     10.75 o 
  -6   1  17        5.43       -0.17     10.37 o 
  -5   1  17     2586.65     2423.34     34.95 o 
  -4   1  17        7.79       -4.40     14.07 o 
  -3   1  17       21.40       27.72     12.44 o 
  -2   1  17      511.17      471.93     17.81 o 
  -1   1  17        5.82       10.18     12.34 o 
   0   1  17       27.99       21.09     12.33 o 
   1   1  17       29.13       27.58     12.53 o 
   2   1  17       79.07       73.21     13.75 o 
   3   1  17      242.76      233.57     16.66 o 
   4   1  17       60.84       69.19     14.25 o 
   5   1  17       91.56      122.56     23.00 o 
   6   1  17       42.48       70.29     19.40 o 
   7   1  17       63.01       79.67     20.19 o 
   8   1  17       24.20       35.81     25.04 o 
 -13   2  17       23.97       39.73     20.93 o 
 -12   2  17       16.69        4.13     18.70 o 
 -11   2  17        2.79       -2.09     17.27 o 
 -10   2  17        0.21       -4.57     14.92 o 
  -9   2  17        9.14       22.01     15.51 o 
  -8   2  17       35.52       31.29     14.98 o 
  -7   2  17      229.34      266.82     20.16 o 
  -6   2  17        4.45       13.41     12.03 o 
  -5   2  17        1.50        9.27     12.21 o 
  -4   2  17        7.75        2.23     11.81 o 
  -3   2  17      325.05      292.90     16.27 o 
  -2   2  17       41.30       31.52     12.97 o 
  -1   2  17      319.89      309.12     20.66 o 
   0   2  17        9.26       17.77     12.22 o 
   1   2  17      168.95      192.20     16.09 o 
   2   2  17      114.98      130.43     15.00 o 
   3   2  17        0.62       -1.61     14.88 o 
   4   2  17        1.30       -7.99     15.33 o 
   5   2  17       24.30       32.40     16.75 o 
   6   2  17        0.00       22.45     16.81 o 
   7   2  17       26.61       10.55     24.10 o 
 -12   3  17        1.65       -3.74     49.75 o 
 -11   3  17       19.26       16.24     23.77 o 
 -10   3  17       15.62       19.04     25.07 o 
  -9   3  17        5.30       17.39     18.13 o 
  -8   3  17        2.01        3.30     21.29 o 
  -7   3  17       69.03       85.50     16.73 o 
  -6   3  17       10.62       12.13     14.33 o 
  -5   3  17       39.14       20.17     13.07 o 
  -4   3  17        0.73       -7.07     12.60 o 
  -3   3  17       88.29       69.00     14.24 o 
  -2   3  17       55.22       68.61     13.88 o 
  -1   3  17      197.27      229.35     17.13 o 
   0   3  17       55.40       66.65     17.38 o 
   1   3  17        1.55       13.92     15.23 o 
   2   3  17      135.00       94.78     17.76 o 
   3   3  17       32.53       43.23     19.46 o 
   4   3  17       53.86       52.93     16.79 o 
   5   3  17       22.91       62.05     18.05 o 
   6   3  17        6.33      -17.60     17.60 o 
 -10   4  17       21.19        2.88     20.14 o 
  -9   4  17       16.65      -11.09     15.91 o 
  -8   4  17        0.01      -28.84     28.84 o 
  -7   4  17        0.36      -14.18     14.18 o 
  -6   4  17       56.20       52.91     16.44 o 
  -5   4  17        0.42      -13.86     13.86 o 
  -4   4  17       26.07       21.15     12.47 o 
  -3   4  17        0.79      -11.37     11.37 o 
  -2   4  17      210.14      224.82     16.94 o 
  -1   4  17        4.66       -5.78     12.81 o 
   0   4  17       26.20       35.79     14.19 o 
   1   4  17        0.00        0.77     19.10 o 
   2   4  17        0.00      -15.38     15.38 o 
   3   4  17      116.35      160.48     20.91 o 
   4   4  17       13.25       11.87     18.30 o 
  -5   5  17        1.79      -19.22     19.51 o 
  -4   5  17      124.25      131.65     29.78 o 
  -3   5  17       51.36       44.94     18.04 o 
  -2   5  17      109.71      109.59     24.84 o 
  -1   5  17       13.55      -14.27     14.27 o 
 -14   0  18        8.14       -6.48     52.60 o 
 -13   0  18       46.09       75.68     25.78 o 
 -12   0  18      125.37      145.72     40.75 o 
 -11   0  18       21.36       15.23     22.36 o 
 -10   0  18      267.95      253.66     27.88 o 
  -9   0  18       53.27       40.69     22.70 o 
  -8   0  18     1617.71     1551.33     60.09 o 
  -7   0  18        1.80      -13.51     15.01 o 
  -6   0  18       96.03      116.05     17.83 o 
  -5   0  18        0.08      -14.37     14.37 o 
  -4   0  18       26.93       62.18     16.02 o 
  -3   0  18       60.93       84.21     16.74 o 
  -2   0  18      358.95      329.83     21.42 o 
  -1   0  18      555.39      522.53     23.06 o 
   0   0  18     1039.18      868.56     72.48 o 
   1   0  18      162.31      187.69     25.13 o 
   2   0  18       26.72       43.15     31.91 o 
   3   0  18       53.28        7.05     22.22 o 
   4   0  18      100.48       99.92     45.87 o 
   5   0  18      112.88      123.43     34.38 o 
   6   0  18        0.04      -19.81     19.81 o 
   7   0  18       16.72       18.54     22.46 o 
 -13   1  18       75.41       93.50     19.36 o 
 -12   1  18       85.18       63.44     17.07 o 
 -11   1  18        6.01       21.95     15.80 o 
 -10   1  18       99.82       88.94     16.90 o 
  -9   1  18       33.16       20.50     15.21 o 
  -8   1  18       44.62       40.98     13.37 o 
  -7   1  18        7.49       -0.42     12.60 o 
  -6   1  18      194.34      223.20     13.70 o 
  -5   1  18      675.59      692.38     19.86 o 
  -4   1  18       64.77       56.70     14.88 o 
  -3   1  18      191.15      199.36     18.27 o 
  -2   1  18       69.67       72.81     13.28 o 
  -1   1  18      234.65      222.77     14.25 o 
   0   1  18       58.10       71.63     13.48 o 
   1   1  18       51.92       52.07     13.64 o 
   2   1  18      118.80      104.16     17.13 o 
   3   1  18       24.83       15.21     13.21 o 
   4   1  18        3.69       28.45     15.37 o 
   5   1  18        0.01        1.58     17.42 o 
   6   1  18       89.36      117.43     27.79 o 
   7   1  18       11.48      -10.65     20.19 o 
 -13   2  18       26.95       32.01     21.87 o 
 -12   2  18       12.06       16.57     19.65 o 
 -11   2  18       64.65       28.39     19.04 o 
 -10   2  18       42.51       44.20     18.64 o 
  -9   2  18        1.78       16.29     16.98 o 
  -8   2  18       11.74       -7.32     14.71 o 
  -7   2  18      398.39      386.12     24.97 o 
  -6   2  18       13.98       24.69     13.48 o 
  -5   2  18       58.45       72.12     13.66 o 
  -4   2  18       15.01        5.98     12.29 o 
  -3   2  18     1019.52      997.71     23.52 o 
  -2   2  18       81.95       75.57     14.85 o 
  -1   2  18       69.71       65.54     13.80 o 
   0   2  18       82.09       81.99     15.07 o 
   1   2  18       20.97       23.09     13.20 o 
   2   2  18       67.12       68.99     16.38 o 
   3   2  18        0.55       -5.79     25.08 o 
   4   2  18       17.85       15.15     16.22 o 
   5   2  18        0.07        8.08     16.46 o 
   6   2  18       25.22      -16.83     16.83 o 
 -11   3  18      130.48       84.38     26.66 o 
 -10   3  18       40.13       30.12     23.44 o 
  -9   3  18      162.26      177.95     22.98 o 
  -8   3  18        0.48      -11.82     17.02 o 
  -7   3  18       99.81       92.13     17.15 o 
  -6   3  18       11.26       15.51     14.96 o 
  -5   3  18      232.02      211.26     20.68 o 
  -4   3  18       28.51       30.07     13.77 o 
  -3   3  18       68.05       76.26     14.77 o 
  -2   3  18       25.15       14.19     14.82 o 
  -1   3  18       58.39       63.51     15.41 o 
   0   3  18       60.51       73.01     16.37 o 
   1   3  18       60.05       21.16     19.90 o 
   2   3  18       19.75       35.76     16.25 o 
   3   3  18       22.10       26.89     16.63 o 
   4   3  18       65.48       67.51     18.44 o 
   5   3  18       12.01       21.16     31.63 o 
  -9   4  18       69.42       51.34     22.98 o 
  -8   4  18        7.63       -7.09     18.91 o 
  -7   4  18      159.47      166.69     23.10 o 
  -6   4  18        0.00       -9.37     18.72 o 
  -5   4  18       47.57       85.50     24.08 o 
  -4   4  18       13.25       17.45     13.71 o 
  -3   4  18       86.78       89.25     31.17 o 
  -2   4  18       39.57       40.66     16.18 o 
  -1   4  18       19.38       -0.81     15.52 o 
   0   4  18        0.36        7.52     16.45 o 
   1   4  18        0.07        1.33     16.18 o 
   2   4  18        5.23       -2.48     24.64 o 
   3   4  18      182.76      229.31     45.98 o 
 -13   1  19        2.19      -16.86     16.86 o 
 -12   1  19       45.21       49.06     17.61 o 
 -11   1  19       66.04      101.51     17.78 o 
 -10   1  19       32.16       16.79     15.64 o 
  -9   1  19        5.38       11.42     15.98 o 
  -8   1  19       35.99       31.98     13.14 o 
  -7   1  19       46.27       72.61     13.82 o 
  -6   1  19      158.99      159.65     14.90 o 
  -5   1  19       35.48        8.10     12.24 o 
  -4   1  19       63.43       87.24     13.47 o 
  -3   1  19      291.55      254.16     16.16 o 
  -2   1  19      220.02      207.38     16.11 o 
  -1   1  19        1.02       24.10     12.84 o 
   0   1  19        2.06      -10.35     12.50 o 
   1   1  19        4.97      -11.71     12.67 o 
   2   1  19       30.37       13.77     13.71 o 
   3   1  19       99.96       90.63     17.03 o 
   4   1  19       19.58       38.20     16.18 o 
   5   1  19        3.08       11.34     17.89 o 
   6   1  19        1.30       16.54     21.09 o 
 -12   2  19       29.30       40.45     25.84 o 
 -11   2  19        0.31      -12.08     22.34 o 
 -10   2  19      149.51      170.34     22.26 o 
  -9   2  19        0.13      -16.11     16.11 o 
  -8   2  19        0.15      -13.24     14.36 o 
  -7   2  19      251.60      246.45     19.63 o 
  -6   2  19      335.04      316.74     17.56 o 
  -5   2  19      285.32      269.03     24.49 o 
  -4   2  19       96.86      151.51     24.19 o 
  -3   2  19      256.86      289.02     17.45 o 
  -2   2  19       20.04        0.68     12.91 o 
  -1   2  19       16.32       -6.90     12.72 o 
   0   2  19        7.37       -3.85     12.93 o 
   1   2  19       84.95       89.41     15.40 o 
   2   2  19       17.94       29.61     15.69 o 
   3   2  19       22.02       28.13     16.39 o 
   4   2  19       43.62       34.88     18.39 o 
   5   2  19       32.00       34.60     21.68 o 
 -11   3  19        1.07       -5.15     32.76 o 
 -10   3  19      104.54       81.98     26.04 o 
  -9   3  19       68.75       37.65     22.19 o 
  -8   3  19        0.21      -13.69     17.24 o 
  -7   3  19        0.69       -9.97     14.67 o 
  -6   3  19       67.17       73.76     16.67 o 
  -5   3  19        0.03       -7.15     13.95 o 
  -4   3  19       77.82       64.87     15.01 o 
  -3   3  19      228.04      208.58     17.53 o 
  -2   3  19       22.67       23.62     13.92 o 
  -1   3  19       55.42       89.75     24.59 o 
   0   3  19      287.66      274.42     21.09 o 
   1   3  19       45.78       58.95     17.28 o 
   2   3  19        0.39      -12.06     19.41 o 
   3   3  19       20.32       18.60     17.38 o 
   4   3  19       22.76       16.15     18.14 o 
  -8   4  19       96.97       63.16     27.92 o 
  -7   4  19        7.79       -6.92     20.49 o 
  -6   4  19       28.21       66.28     21.17 o 
  -5   4  19        8.29        5.22     19.72 o 
  -4   4  19       57.19       18.02     16.25 o 
  -3   4  19       24.99       30.16     16.86 o 
  -2   4  19        2.84      -15.53     15.53 o 
  -1   4  19       27.12       26.89     17.27 o 
   0   4  19        0.18      -16.41     16.41 o 
   1   4  19       27.63       39.61     22.81 o 
 -13   0  20       55.49       49.29     27.24 o 
 -12   0  20       74.21       69.30     25.99 o 
 -11   0  20       15.60        3.93     21.61 o 
 -10   0  20      275.12      267.19     40.86 o 
  -9   0  20        3.67       18.49     21.75 o 
  -8   0  20      501.79      476.66     30.91 o 
  -7   0  20       64.43       81.88     18.63 o 
  -6   0  20       34.41       13.80     17.47 o 
  -5   0  20       14.67       17.07     15.63 o 
  -4   0  20       39.33       31.49     16.30 o 
  -3   0  20       87.80       88.63     18.30 o 
  -2   0  20       41.73       84.52     26.68 o 
  -1   0  20       55.66       32.06     82.24 o 
   0   0  20        0.83       -4.98     20.49 o 
   1   0  20      241.58      260.63     28.87 o 
   2   0  20       38.89       26.82     50.52 o 
   3   0  20        4.58       -7.24     29.72 o 
   4   0  20        3.22       18.93     22.34 o 
   5   0  20        3.01       20.66     37.32 o 
 -12   1  20      247.90      228.32     22.26 o 
 -11   1  20        0.22      -15.55     15.55 o 
 -10   1  20      105.15      107.62     17.83 o 
  -9   1  20       19.44       -8.40     14.66 o 
  -8   1  20      112.28      143.87     29.45 o 
  -7   1  20       85.96      117.59     16.88 o 
  -6   1  20        0.16       -2.79     13.17 o 
  -5   1  20        7.57      -10.76     19.49 o 
  -4   1  20       12.29      -12.28     12.28 o 
  -3   1  20       23.56       22.02     12.91 o 
  -2   1  20      110.97      111.21     14.99 o 
  -1   1  20        2.75       10.43     13.22 o 
   0   1  20        1.54      -12.38     12.38 o 
   1   1  20       13.96        9.99     14.67 o 
   2   1  20       33.57       31.33     16.01 o 
   3   1  20      131.14      164.58     20.35 o 
   4   1  20        2.44      -19.18     19.18 o 
   5   1  20        3.16       16.07     19.62 o 
 -12   2  20       11.00       11.96     35.89 o 
 -11   2  20       18.76      -14.85     23.90 o 
 -10   2  20      185.91      205.50     24.78 o 
  -9   2  20       64.18       72.54     20.00 o 
  -8   2  20       60.87       60.93     16.65 o 
  -7   2  20        6.72        6.31     15.06 o 
  -6   2  20       14.87        9.62     13.34 o 
  -5   2  20      476.46      439.62     19.07 o 
  -4   2  20        3.62        2.03     13.56 o 
  -3   2  20        0.20        8.73     13.49 o 
  -2   2  20       76.04       87.26     13.99 o 
  -1   2  20       88.93      116.70     15.74 o 
   0   2  20        7.99       -1.09     13.31 o 
   1   2  20        7.00      -12.81     12.81 o 
   2   2  20       26.23       21.33     19.49 o 
   3   2  20        4.21        5.80     16.47 o 
   4   2  20        2.63      -16.88     16.88 o 
 -10   3  20       50.38       53.41     25.98 o 
  -9   3  20      149.11      118.99     29.21 o 
  -8   3  20        0.22       -0.08     18.19 o 
  -7   3  20      302.55      337.19     35.69 o 
  -6   3  20       67.88       44.93     17.00 o 
  -5   3  20       51.55       40.05     14.69 o 
  -4   3  20       69.94      108.22     15.93 o 
  -3   3  20       33.39        4.83     13.93 o 
  -2   3  20       37.89       25.01     13.78 o 
  -1   3  20      112.50      137.75     19.11 o 
   0   3  20      123.28      160.23     20.67 o 
   1   3  20      170.68      210.09     21.46 o 
   2   3  20        3.05      -18.10     29.05 o 
   3   3  20       12.48       42.05     27.71 o 
  -6   4  20       35.88       10.60     20.63 o 
  -5   4  20       16.19       14.73     19.94 o 
  -4   4  20       93.51      101.26     19.48 o 
  -3   4  20      128.45      161.74     20.63 o 
  -2   4  20       31.48       14.65     19.00 o 
  -1   4  20       54.31       68.41     28.19 o 
 -12   1  21       17.45        2.21     18.67 o 
 -11   1  21       22.30        6.29     18.91 o 
 -10   1  21       13.21       13.33     16.13 o 
  -9   1  21        1.22       -9.28     17.31 o 
  -8   1  21       40.16       49.70     16.07 o 
  -7   1  21      102.16       95.50     17.17 o 
  -6   1  21        4.03        5.89     13.38 o 
  -5   1  21      112.41       96.86     15.01 o 
  -4   1  21       40.36       40.36     13.85 o 
  -3   1  21        2.01      -12.91     12.91 o 
  -2   1  21        9.71      -11.41     13.06 o 
  -1   1  21        0.11        4.22     13.59 o 
   0   1  21        5.43        7.50     13.33 o 
   1   1  21       40.03       56.90     16.70 o 
   2   1  21        0.18       18.70     15.95 o 
   3   1  21       27.00       45.91     27.53 o 
   4   1  21       64.10       77.51     23.68 o 
 -11   2  21       37.75       39.37     45.11 o 
 -10   2  21        2.08       -5.15     18.92 o 
  -9   2  21       30.67       48.27     26.28 o 
  -8   2  21        2.57      -15.11     15.11 o 
  -7   2  21        0.04      -14.88     14.88 o 
  -6   2  21       70.43       92.98     25.84 o 
  -5   2  21       11.14      -12.93     13.31 o 
  -4   2  21       46.92       30.43     14.36 o 
  -3   2  21        1.99       12.86     13.58 o 
  -2   2  21        3.62        4.77     13.46 o 
  -1   2  21       38.93       45.88     14.72 o 
   0   2  21        4.57      -13.28     13.28 o 
   1   2  21       49.26       60.86     17.78 o 
   2   2  21       31.52       26.96     17.25 o 
   3   2  21       42.22       46.86     18.77 o 
  -9   3  21        1.18       23.94     21.13 o 
  -8   3  21      250.93      216.71     21.73 o 
  -7   3  21       11.01       -9.66     16.21 o 
  -6   3  21       36.14       25.45     17.39 o 
  -5   3  21        3.01       -8.31     14.19 o 
  -4   3  21       27.67       10.90     15.38 o 
  -3   3  21        2.16       -4.14     15.00 o 
  -2   3  21       29.40       40.96     15.12 o 
  -1   3  21       95.94      107.54     28.18 o 
   0   3  21      114.47      142.74     20.86 o 
   1   3  21        2.95      -18.58     18.58 o 
 -11   0  22       20.88        4.61     39.41 o 
 -10   0  22      210.55      181.62     29.35 o 
  -9   0  22      482.64      548.96     34.24 o 
  -8   0  22       87.98       68.49     49.95 o 
  -7   0  22      228.42      280.95     23.09 o 
  -6   0  22        1.79        2.50     16.17 o 
  -5   0  22       60.36       52.46     23.36 o 
  -4   0  22       84.96       70.85     24.78 o 
  -3   0  22        3.43      -19.02     20.73 o 
  -2   0  22       35.33       26.85     22.43 o 
  -1   0  22      195.60      206.23     33.72 o 
   0   0  22      376.25      449.91     48.28 o 
   1   0  22       66.75       83.55     25.20 o 
   2   0  22        7.36        1.73     21.81 o 
   3   0  22        4.74      -18.38     22.96 o 
 -11   1  22        0.13       -4.55     28.24 o 
 -10   1  22        0.09       -9.03     19.29 o 
  -9   1  22      144.92      157.09     22.30 o 
  -8   1  22        0.22        4.59     17.35 o 
  -7   1  22      120.85      107.54     17.62 o 
  -6   1  22      164.39      190.10     18.89 o 
  -5   1  22        4.03       12.66     15.07 o 
  -4   1  22        0.17       -8.82     13.15 o 
  -3   1  22      230.01      273.15     18.30 o 
  -2   1  22       13.17        7.80     18.95 o 
  -1   1  22       70.48       74.70     17.46 o 
   0   1  22      116.32      101.19     20.05 o 
   1   1  22        5.22       21.39     23.68 o 
   2   1  22       12.73        2.64     19.13 o 
   3   1  22       51.06       46.00     18.32 o 
 -10   2  22       18.81       64.19     23.59 o 
  -9   2  22       25.39       18.58     24.66 o 
  -8   2  22        0.92       -2.76     16.13 o 
  -7   2  22        0.19      -14.88     14.88 o 
  -6   2  22        1.10      -13.79     19.55 o 
  -5   2  22        3.33        1.68     14.06 o 
  -4   2  22       76.60       39.71     14.77 o 
  -3   2  22       25.56       15.71     14.00 o 
  -2   2  22       30.05       53.75     14.99 o 
  -1   2  22       14.51       18.12     14.55 o 
   0   2  22        0.29       -9.56     15.70 o 
   1   2  22        4.27        6.50     18.15 o 
   2   2  22       27.21       57.37     18.99 o 
  -7   3  22        1.61      -16.44     16.44 o 
  -6   3  22        0.46       -8.43     16.80 o 
  -5   3  22       21.92       15.33     15.52 o 
  -4   3  22        0.02       -5.24     16.76 o 
  -3   3  22        8.73        2.17     14.79 o 
  -2   3  22       48.91       79.34     21.88 o 
  -1   3  22        0.37       -8.34     17.48 o 
 -10   1  23       28.92       36.69     21.24 o 
  -9   1  23       80.55       96.79     24.83 o 
  -8   1  23       24.06       18.83     18.65 o 
  -7   1  23       63.54       67.69     17.84 o 
  -6   1  23        2.95        6.26     13.89 o 
  -5   1  23        4.27       -1.59     13.94 o 
  -4   1  23       34.28       35.30     14.42 o 
  -3   1  23        0.65       21.38     14.35 o 
  -2   1  23       15.49        8.49     16.21 o 
  -1   1  23        2.28       42.98     17.35 o 
   0   1  23        3.23      -14.89     16.16 o 
   1   1  23        0.63       18.56     17.76 o 
  -8   2  23       12.98       34.41     23.30 o 
  -7   2  23       26.27       35.34     17.69 o 
  -6   2  23       14.42       30.20     17.73 o 
  -5   2  23        1.11       13.52     14.93 o 
  -4   2  23        9.60       15.94     15.05 o 
  -3   2  23       21.32       40.04     14.28 o 
  -2   2  23       14.01       10.11     15.35 o 
  -1   2  23        0.42        5.20     15.08 o 
   0   2  23        0.79       10.86     16.18 o 
  -9   0  24       60.36       46.06     35.90 o 
  -8   0  24      204.28      297.72     44.08 o 
  -7   0  24        7.12       -5.41     21.42 o 
  -6   0  24        6.14       44.65     44.15 o 
  -5   0  24       14.59       28.57     24.41 o 
  -4   0  24        7.75       42.06     43.96 o 
  -3   0  24       18.35       12.67     26.30 o 
  -2   0  24        0.12      -13.00     23.55 o 
  -1   0  24        5.12       -1.33     24.44 o 
   0   0  24        2.80       11.99     25.29 o 
  -8   1  24        8.20       -6.66     19.34 o 
  -7   1  24       41.31       18.79     17.84 o 
  -6   1  24       32.62       36.86     15.16 o 
  -5   1  24        6.29        5.71     14.96 o 
  -4   1  24       35.49       40.32     15.57 o 
  -3   1  24        4.84       -1.57     16.66 o 
  -2   1  24        0.68        3.79     16.93 o 
  -1   1  24        3.62      -13.20     17.37 o 
  -6   2  24        1.67       12.87     26.79 o 
  -5   2  24       13.31       16.13     15.90 o 
  -4   2  24        0.26        0.43     15.46 o 
  -3   2  24       39.95       51.45     27.40 o 
                                                 
